# Supplementary material for: Role of Metabolic Syndrome Traits on Infectious Diseases: A Mendelian Randomization Study
Source: Int J Public Health. 2025 Dec 3;70:1607945. doi: 10.3389/ijph.2025.1607945 (PMC12708360; doi:10.3389/ijph.2025.1607945)
Supplement: Supplementary file 1 [file Supplementaryfile1.xlsx]

## Sheet: Legend
Supplementary Tables
Table S1. Information of GWAS summary statistics for MR analysis
Table S2. Sources of the GWAS summary statistics for the confounders
Table S3. SNPs related to potential confounders
Table S4. Details of the IVs used for forward MR analysis
Table S5. Forward MR analysis assessed by various MR methods
Table S6. Sensitivity analysis for forward MR analysis
Table S7. Details of the IVs used for reverse MR analysis
Table S8. IVW results of reverse MR analysis

## Sheet: Table S1
Table S1. Information of GWAS summary statistics for MR analysis
Characteristics	Sample size	Data sources	Ancestry	Data download
Metabolic syndrome	461920	van Walree et al.	European	https://ctg.cncr.nl/software/summary_statistics
Systolic blood pressure	757601	International Consortium of Blood Pressure	European	https://gwas.mrcieu.ac.uk/datasets/ieu-b-38/
Fasting glucose	281416	Meta-Analysis of Glucose and Insulin-related Traits Consortium	European	https://magicinvestigators.org/downloads/
Waist circumference	462166	IEU OpenGWAS	European	https://gwas.mrcieu.ac.uk/datasets/ukb-b-9405/
High-density lipoprotein cholesterol	1320016	Global Lipids Genetics Consortium	European	https://csg.sph.umich.edu/willer/public/glgc-lipids2021/
Triglycerides	1320016	Global Lipids Genetics Consortium	European	https://csg.sph.umich.edu/willer/public/glgc-lipids2021/
COVID-19 infection	Number of cases: 122,616 Number of controls: 2,475,240	COVID-19 host genetics initiative	European	https://www.covid19hg.org/results/r7/
Hospitalized COVID-19	Number of cases: 32,519 Number of controls: 2,062,805	COVID-19 host genetics initiative	European	https://www.covid19hg.org/results/r7/
Very severe COVID-19	Number of cases: 13,769 Number of controls: 1,072,442	COVID-19 host genetics initiative	European	https://www.covid19hg.org/results/r7/
Bacterial pneumonia	Number of cases: 17,511 Number of controls: 344,010	FinnGen R10	European	https://storage.googleapis.com/finngen-public-data-r10/summary_stats/finngen_R10_J10_PNEUMOBACT.gz
Influenza	Number of cases: 9,204 Number of controls: 344,010	FinnGen R10	European	https://storage.googleapis.com/finngen-public-data-r10/summary_stats/finngen_R10_J10_INFLUENZA.gz
Intestinal infection	Number of cases: 44,967 Number of controls: 367,214	FinnGen R10	European	https://storage.googleapis.com/finngen-public-data-r10/summary_stats/finngen_R10_AB1_INTESTINAL_INFECTIONS.gz
Sepsis	Number of cases: 11,643 Number of controls: 474,841	IEU OpenGWAS	European	https://gwas.mrcieu.ac.uk/datasets/ieu-b-4980/

## Sheet: Table S2
Table S2. Sources of the GWAS summary statistics for the confounders
Confounders	Sources
Smoking initiation	https://gwas.mrcieu.ac.uk/datasets/ieu-b-4877/
Current tobacco smoking	https://gwas.mrcieu.ac.uk/datasets/ukb-b-223/
Alcohol intake frequency	https://gwas.mrcieu.ac.uk/datasets/ukb-b-5779/
Alcoholic drinks per week	https://gwas.mrcieu.ac.uk/datasets/ieu-b-73/
Moderate to vigorous physical activity levels	https://gwas.mrcieu.ac.uk/datasets/ebi-a-GCST006097/
Vigorous physical activity	https://gwas.mrcieu.ac.uk/datasets/ebi-a-GCST006098/

## Sheet: Table S3
Table S3. SNPs related to potential confounders
Confounders	SNP	CHR	POS	EA	OA	EAF	Beta	SE	P-value
Smoking initiation	rs3002660	1	154113274	C	G	0.878	0.0318206	0.00539409	3.73999e-09
Smoking initiation	rs11802893	1	154163526	C	G	0.123	-0.0320187	0.00545122	4.34e-09
Smoking initiation	rs12025237	1	154205120	C	A	0.124	-0.0329992	0.00533915	6.52004e-10
Smoking initiation	rs3790614	1	154232768	A	G	0.124	-0.0319643	0.00535723	2.41002e-09
Smoking initiation	rs11162016	1	87902162	G	A	0.365	-0.0202986	0.003706	4.36999e-08
Smoking initiation	rs6664718	1	87902704	C	G	0.365	-0.0203661	0.003706	3.92998e-08
Smoking initiation	rs4655848	1	87919920	T	C	0.418	-0.019846	0.00361735	4.09996e-08
Smoking initiation	rs977935085	1	91190854	G	T	0.19	-0.0237803	0.00432012	3.63003e-08
Smoking initiation	rs12046000	1	91192396	T	G	0.414	-0.0202185	0.00357975	1.63999e-08
Smoking initiation	rs12568187	1	91193691	C	T	0.414	-0.020277	0.00357892	1.5e-08
Smoking initiation	rs12042107	1	91196176	C	T	0.527	-0.0222834	0.0035682	4.21998e-10
Smoking initiation	rs2166172	1	91208514	C	A	0.394	0.0217722	0.00366451	2.86999e-09
Smoking initiation	rs6588376	1	50602495	A	G	0.204	0.0257803	0.0043955	4.52002e-09
Smoking initiation	rs3795310	1	8431607	T	C	0.483	-0.0202866	0.0035806	1.45001e-08
Smoking initiation	rs12760605	1	66341764	T	C	0.196	-0.0250092	0.00442796	1.6e-08
Smoking initiation	rs35354251	1	66356380	A	G	0.185	-0.0254523	0.00447842	1.31e-08
Smoking initiation	rs61799372	1	66364615	G	A	0.292	-0.0225741	0.00390605	7.52991e-09
Smoking initiation	rs12751173	1	66364734	T	C	0.493	-0.0198605	0.00355559	2.29002e-08
Smoking initiation	rs4329483	1	66374004	A	G	0.496	-0.0196685	0.00355559	3.18999e-08
Smoking initiation	rs10889589	1	66394025	G	C	0.366	-0.0225661	0.00369489	1.03001e-09
Smoking initiation	rs4503327	1	66406807	C	T	0.364	-0.0225794	0.00369707	9.91996e-10
Smoking initiation	rs61799395	1	66407769	C	G	0.201	-0.0280012	0.00435714	1.29999e-10
Smoking initiation	rs11208775	1	66410541	T	C	0.511	0.0253735	0.00356702	1.13006e-12
Smoking initiation	rs7531270	1	66413731	A	G	0.364	-0.0225928	0.00369927	9.97999e-10
Smoking initiation	rs1937456	1	66416747	T	C	0.363	-0.0228203	0.00369707	6.55994e-10
Smoking initiation	rs1937454	1	66417187	C	G	0.363	-0.0227603	0.00369707	7.32993e-10
Smoking initiation	rs7547416	1	66419087	A	G	0.562	0.0255523	0.00358508	1.03992e-12
Smoking initiation	rs12743648	1	66428502	T	G	0.235	-0.0238061	0.00415673	1.05e-08
Smoking initiation	rs12062815	1	66428569	G	A	0.365	-0.0223971	0.00369707	1.34999e-09
Smoking initiation	rs1937441	1	66437733	G	A	0.287	-0.0234733	0.00393413	2.45997e-09
Smoking initiation	rs2503207	1	66438655	A	G	0.633	0.0221516	0.00369707	2.07e-09
Smoking initiation	rs1937437	1	66439923	C	T	0.634	0.0222132	0.00369707	1.88999e-09
Smoking initiation	rs55706383	1	66440815	T	A	0.229	-0.0239468	0.0041686	9.32996e-09
Smoking initiation	rs1937453	1	66446672	A	T	0.71	0.0237758	0.00393003	1.47999e-09
Smoking initiation	rs1557475423	1	66448005	T	C	0.71	0.0238407	0.00393003	1.31999e-09
Smoking initiation	rs12566724	1	66460427	C	T	0.262	-0.0257299	0.00403311	1.75001e-10
Smoking initiation	rs12567613	1	66460513	G	A	0.262	-0.0258245	0.00403311	1.54e-10
Smoking initiation	rs2503185	1	66461401	G	A	0.489	-0.0256285	0.00356433	6.36063e-13
Smoking initiation	rs1937444	1	66463920	C	A	0.738	0.0256339	0.00404299	2.29002e-10
Smoking initiation	rs61799585	1	66467331	A	C	0.227	-0.0244846	0.00419292	5.26999e-09
Smoking initiation	rs1937443	1	66469643	G	C	0.562	0.0260642	0.00358697	3.68978e-13
Smoking initiation	rs2186122	1	66470206	T	A	0.561	0.0260573	0.00358602	3.60994e-13
Smoking initiation	rs7522876	1	66470915	T	G	0.26	-0.0258247	0.00404798	1.75001e-10
Smoking initiation	rs61796570	1	66482556	A	G	0.198	-0.0267884	0.00435714	7.69006e-10
Smoking initiation	rs12727285	1	66485442	A	C	0.273	-0.0243915	0.00392595	5.16e-10
Smoking initiation	rs12123415	1	66496545	T	G	0.523	0.0196641	0.00356645	3.57998e-08
Smoking initiation	rs1354060	1	66511404	G	A	0.547	0.0201359	0.00357073	1.68e-08
Smoking initiation	rs6588183	1	66524258	A	C	0.546	0.0198243	0.00357208	2.80001e-08
Smoking initiation	rs1500959	1	66538030	A	G	0.546	0.0197716	0.00357423	3.23996e-08
Smoking initiation	rs61774463	1	73065502	A	C	0.223	-0.0235754	0.00418066	1.71002e-08
Smoking initiation	rs6656687	1	73307570	T	C	0.476	0.0198815	0.00355935	2.35999e-08
Smoking initiation	rs4650157	1	73319499	A	T	0.476	0.0200366	0.00355873	1.75999e-08
Smoking initiation	rs12132492	1	73336589	A	G	0.477	0.0199701	0.00355815	1.94998e-08
Smoking initiation	rs12752778	1	73349414	T	C	0.475	0.0201329	0.00355903	1.58001e-08
Smoking initiation	rs10493513	1	73379589	A	G	0.478	0.0198159	0.00355903	2.56e-08
Smoking initiation	rs12127282	1	73396632	A	G	0.474	0.0200717	0.00355935	1.69001e-08
Smoking initiation	rs4650165	1	73396732	A	G	0.474	0.0200085	0.00355935	1.90999e-08
Smoking initiation	rs4526565	1	73402002	A	G	0.474	-0.0198256	0.00356078	2.59998e-08
Smoking initiation	rs4271155	1	73402010	G	C	0.474	-0.0198575	0.00356078	2.49e-08
Smoking initiation	rs12724056	1	73407650	A	T	0.474	0.0201644	0.00355903	1.43999e-08
Smoking initiation	rs7536364	1	73408437	A	G	0.474	-0.0199171	0.00356004	2.17e-08
Smoking initiation	rs11210095	1	73418456	A	C	0.474	0.0201366	0.00355969	1.51999e-08
Smoking initiation	rs12137361	1	73427149	A	G	0.477	0.0202566	0.00355873	1.25e-08
Smoking initiation	rs6667006	1	73436249	C	T	0.515	0.0210473	0.00355764	3.26002e-09
Smoking initiation	rs4328030	1	73438928	T	G	0.483	0.0208611	0.00355679	4.51004e-09
Smoking initiation	rs35531383	1	73445167	A	G	0.479	0.0210202	0.00355815	3.42997e-09
Smoking initiation	rs4344272	1	73446101	T	G	0.479	0.0211703	0.00355815	2.69998e-09
Smoking initiation	rs12724536	1	73446704	A	G	0.507	0.0209783	0.00355616	3.61002e-09
Smoking initiation	rs6694433	1	73450470	C	A	0.468	-0.0212311	0.00356335	2.53e-09
Smoking initiation	rs34477433	1	73470800	T	C	0.499	0.0201458	0.00355576	1.45001e-08
Smoking initiation	rs4344273	1	73471633	A	C	0.498	0.0201768	0.0035557	1.36e-08
Smoking initiation	rs12097442	1	73484026	G	T	0.452	-0.0204347	0.0035735	1.06001e-08
Smoking initiation	rs11210105	1	73497953	C	T	0.499	0.0198948	0.00355604	2.15998e-08
Smoking initiation	rs10889999	1	73509067	A	G	0.452	-0.020088	0.0035735	1.89998e-08
Smoking initiation	rs34631243	1	73525922	C	A	0.499	0.0198929	0.0035557	2.19999e-08
Smoking initiation	rs11210114	1	73527633	T	G	0.452	-0.0199285	0.0035735	2.5e-08
Smoking initiation	rs11210115	1	73527852	G	A	0.5	0.0198929	0.0035557	2.20999e-08
Smoking initiation	rs11210119	1	73532694	A	G	0.532	0.0198426	0.00356383	2.58e-08
Smoking initiation	rs12759558	1	73542697	C	T	0.532	0.0199384	0.00356383	2.18998e-08
Smoking initiation	rs4650181	1	73544556	G	A	0.532	0.0199065	0.00356383	2.27997e-08
Smoking initiation	rs55834926	1	73547769	A	G	0.499	0.0200196	0.0035557	1.81999e-08
Smoking initiation	rs7542203	1	73548232	C	T	0.532	0.0199702	0.00356383	2.13998e-08
Smoking initiation	rs12139090	1	73548607	A	T	0.532	0.0199065	0.00356383	2.27997e-08
Smoking initiation	rs137948505	1	73549290	C	T	0.532	0.0199411	0.00356433	2.20999e-08
Smoking initiation	rs12402991	1	73549779	A	C	0.532	0.0199411	0.00356433	2.24001e-08
Smoking initiation	rs6681060	1	73550543	T	C	0.45	-0.0196828	0.00357573	3.62001e-08
Smoking initiation	rs12145685	1	73551385	G	A	0.531	0.0198133	0.00356433	2.71e-08
Smoking initiation	rs4650182	1	73552100	A	G	0.531	0.0196228	0.00356484	3.68002e-08
Smoking initiation	rs200196424	1	73552234	T	A	0.5	0.0200515	0.00355576	1.74e-08
Smoking initiation	rs12731600	1	73553688	T	C	0.532	0.0199499	0.0035659	2.26001e-08
Smoking initiation	rs12126658	1	73554520	T	C	0.532	0.0198511	0.00356536	2.53e-08
Smoking initiation	rs4649978	1	73555495	A	C	0.532	0.0199121	0.00356484	2.33002e-08
Smoking initiation	rs4562575	1	73556856	C	A	0.529	0.0197115	0.00356335	3.14e-08
Smoking initiation	rs11210122	1	73557976	T	G	0.532	0.0198802	0.00356484	2.44e-08
Smoking initiation	rs10890005	1	73557990	T	C	0.532	0.0198802	0.00356484	2.44e-08
Smoking initiation	rs4310400	1	73559093	A	G	0.532	0.0198482	0.00356484	2.55e-08
Smoking initiation	rs12141350	1	73559867	A	G	0.499	0.0198929	0.0035557	2.21998e-08
Smoking initiation	rs11210125	1	73561603	C	T	0.501	0.0197337	0.00355576	2.91998e-08
Smoking initiation	rs6696689	1	73576140	T	G	0.445	-0.0195442	0.00357423	4.45995e-08
Smoking initiation	rs4477222	1	73584532	A	G	0.53	0.0195226	0.00356433	4.29003e-08
Smoking initiation	rs4355999	1	73584790	C	T	0.499	0.0196373	0.00355576	3.31002e-08
Smoking initiation	rs12116628	1	73594343	T	C	0.135	0.0288923	0.00512351	1.7e-08
Smoking initiation	rs4520373	1	73597329	T	C	0.499	0.019637	0.0035557	3.36001e-08
Smoking initiation	rs28589838	1	73601419	G	A	0.499	0.0195402	0.0035557	3.81997e-08
Smoking initiation	rs4582739	1	73602381	T	C	0.499	0.0195725	0.0035557	3.69999e-08
Smoking initiation	rs4341323	1	73616611	T	C	0.499	0.0196705	0.00355593	3.18002e-08
Smoking initiation	rs34219974	1	73620456	T	G	0.499	0.0196705	0.00355593	3.22003e-08
Smoking initiation	rs112959438	1	73620791	G	A	0.499	0.0196705	0.00355593	3.15e-08
Smoking initiation	rs11210148	1	73623827	A	C	0.488	0.0194107	0.00355576	4.78002e-08
Smoking initiation	rs11210157	1	73627058	T	C	0.488	0.0194429	0.0035557	4.61998e-08
Smoking initiation	rs11210160	1	73629044	G	A	0.488	0.0195078	0.0035557	4.00996e-08
Smoking initiation	rs6700625	1	73631812	C	G	0.488	0.0195078	0.0035557	4.02004e-08
Smoking initiation	rs12128855	1	73634013	G	A	0.499	0.0197026	0.00355593	3.01002e-08
Smoking initiation	rs6684331	1	73634128	T	C	0.488	0.0195402	0.0035557	3.94003e-08
Smoking initiation	rs4492565	1	73636172	A	C	0.499	0.0197666	0.00355593	2.69998e-08
Smoking initiation	rs4650196	1	73637800	A	C	0.499	0.0197666	0.00355593	2.74e-08
Smoking initiation	rs6657881	1	73642627	G	A	0.488	0.0197337	0.00355576	2.90998e-08
Smoking initiation	rs4592219	1	73644670	T	C	0.489	0.0197013	0.0035557	2.98003e-08
Smoking initiation	rs6703953	1	73645866	C	T	0.493	-0.0193803	0.00355616	4.97004e-08
Smoking initiation	rs12087611	1	73646705	T	C	0.491	-0.019381	0.0035563	4.98001e-08
Smoking initiation	rs11210174	1	73647072	C	G	0.493	-0.0195427	0.00355616	3.84999e-08
Smoking initiation	rs12133935	1	73647800	A	C	0.452	0.0227997	0.00356943	1.67001e-10
Smoking initiation	rs1174308980	1	73651519	T	A	0.48	-0.0220654	0.00355616	5.54996e-10
Smoking initiation	rs12142152	1	73655313	A	C	0.469	0.0233605	0.00356244	5.47016e-11
Smoking initiation	rs10789361	1	73658397	A	G	0.49	0.0225762	0.0035563	2.22998e-10
Smoking initiation	rs7514832	1	73658507	T	A	0.49	0.0225762	0.0035563	2.22998e-10
Smoking initiation	rs10890019	1	73663455	A	G	0.491	0.0225201	0.0035563	2.41002e-10
Smoking initiation	rs6424532	1	73664022	A	G	0.49	0.0225482	0.0035563	2.30001e-10
Smoking initiation	rs6424535	1	73664320	G	A	0.482	0.0228111	0.00355815	1.43001e-10
Smoking initiation	rs1451062898	1	73664563	T	C	0.49	0.0225201	0.0035563	2.38002e-10
Smoking initiation	rs1450103461	1	73665844	G	A	0.491	0.0225753	0.00355616	2.20999e-10
Smoking initiation	rs952915461	1	73666227	T	A	0.481	0.0228465	0.00355935	1.36e-10
Smoking initiation	rs11806728	1	73677003	A	G	0.491	0.0225501	0.00355661	2.32001e-10
Smoking initiation	rs8179409	1	73700690	G	T	0.483	-0.0222075	0.00355604	4.31003e-10
Smoking initiation	rs6697023	1	73701671	T	G	0.481	0.0228942	0.00355815	1.22999e-10
Smoking initiation	rs6684841	1	73706449	G	A	0.483	-0.0222359	0.00355604	4.06996e-10
Smoking initiation	rs11210185	1	73711369	T	A	0.481	0.0229788	0.00355843	1.07999e-10
Smoking initiation	rs57578100	1	73711493	G	A	0.483	-0.0222643	0.00355604	3.79001e-10
Smoking initiation	rs11210188	1	73729188	G	A	0.5	0.0235919	0.00355661	3.23966e-11
Smoking initiation	rs10890025	1	73738163	G	A	0.499	0.0238298	0.0035563	2.09991e-11
Smoking initiation	rs12139556	1	73749926	C	T	0.0959	0.0346879	0.00599315	7.20991e-09
Smoking initiation	rs12044218	1	73750422	C	T	0.49	-0.023931	0.00355559	1.65997e-11
Smoking initiation	rs7555507	1	73766037	T	C	0.496	-0.0241444	0.00355604	1.13999e-11
Smoking initiation	rs7522217	1	73766120	G	A	0.495	-0.0240124	0.00355593	1.42988e-11
Smoking initiation	rs11210202	1	73767064	G	C	0.395	0.0246048	0.00368428	2.40991e-11
Smoking initiation	rs12145429	1	73769279	A	G	0.394	0.0244526	0.00368637	3.20996e-11
Smoking initiation	rs1923202	1	73771528	G	A	0.605	-0.0244665	0.00368428	3.13979e-11
Smoking initiation	rs12061680	1	73778378	A	G	0.605	-0.0243973	0.00368222	3.44985e-11
Smoking initiation	rs2340398	1	73788694	C	T	0.6	-0.0244805	0.00368222	2.90001e-11
Smoking initiation	rs1923204	1	73791614	G	T	0.491	-0.0236388	0.00355561	3.04018e-11
Smoking initiation	rs1369586812	1	73801632	G	A	0.631	-0.0240532	0.00372482	1.03999e-10
Smoking initiation	rs1923207	1	73803542	A	G	0.605	-0.0241473	0.00367815	5.12979e-11
Smoking initiation	rs1120981	1	73805179	T	C	0.602	-0.0243981	0.00367815	3.25987e-11
Smoking initiation	rs6702943	1	73810973	A	T	0.6	-0.0244954	0.00367615	2.6903e-11
Smoking initiation	rs1923212	1	73814973	C	A	0.6	-0.0245914	0.00367815	2.35993e-11
Smoking initiation	rs2008280	1	73816745	C	T	0.6	-0.0244678	0.00367615	2.84971e-11
Smoking initiation	rs10789369	1	73824909	G	A	0.606	-0.0243848	0.00367615	3.22998e-11
Smoking initiation	rs12128235	1	73837608	A	C	0.602	-0.0244678	0.00367615	2.84971e-11
Smoking initiation	rs12406253	1	73840341	T	C	0.491	-0.0240364	0.00355559	1.3499e-11
Smoking initiation	rs11210216	1	73842480	G	A	0.604	-0.0244258	0.00367815	3.1798e-11
Smoking initiation	rs7544965	1	73842685	T	C	0.605	-0.0243704	0.00367815	3.41036e-11
Smoking initiation	rs7546987	1	73848505	T	C	0.59	-0.0231535	0.00365177	2.27002e-10
Smoking initiation	rs11210222	1	73849687	C	T	0.587	-0.0233102	0.00364489	1.63001e-10
Smoking initiation	rs11210224	1	73852554	C	T	0.586	-0.0234805	0.00364489	1.17001e-10
Smoking initiation	rs1923233	1	73853460	T	C	0.586	-0.023378	0.00364658	1.47001e-10
Smoking initiation	rs1338645	1	73855051	A	G	0.586	-0.023548	0.00364658	1.07999e-10
Smoking initiation	rs11809486	1	73858941	T	C	0.586	-0.0237448	0.00364658	7.44046e-11
Smoking initiation	rs10890039	1	73859300	A	G	0.584	-0.024001	0.00364321	4.54988e-11
Smoking initiation	rs11210229	1	73860028	G	A	0.586	-0.0242984	0.00364658	2.66993e-11
Smoking initiation	rs1416269	1	73866598	G	A	0.587	-0.0240068	0.00364829	4.73042e-11
Smoking initiation	rs12043387	1	73871205	G	A	0.584	-0.0241725	0.00364829	3.51965e-11
Smoking initiation	rs11210236	1	73879821	T	C	0.48	-0.0234294	0.00355645	4.45964e-11
Smoking initiation	rs1475065	1	73882880	G	A	0.659	-0.0226227	0.00382393	3.32001e-09
Smoking initiation	rs61765512	1	73890886	T	C	0.48	-0.0236443	0.00355645	2.96006e-11
Smoking initiation	rs4636406	1	73892420	T	G	0.482	-0.023564	0.00355645	3.48017e-11
Smoking initiation	rs1538375	1	73892579	G	A	0.482	-0.0235908	0.00355645	3.26964e-11
Smoking initiation	rs12562533	1	73894150	C	T	0.482	-0.0235361	0.0035563	3.65006e-11
Smoking initiation	rs11210243	1	73898030	G	C	0.483	-0.0231006	0.00355604	8.32914e-11
Smoking initiation	rs11210244	1	73898258	A	G	0.483	-0.0230458	0.00355604	9.03025e-11
Smoking initiation	rs4523481	1	73899639	T	C	0.588	-0.0238626	0.00365177	6.26037e-11
Smoking initiation	rs6679389	1	73905524	T	A	0.484	-0.0229633	0.00355604	1.06001e-10
Smoking initiation	rs6676874	1	73908359	T	C	0.661	-0.0220236	0.00383381	9.44996e-09
Smoking initiation	rs4287126	1	73908975	C	T	0.484	-0.0232907	0.00355593	5.83983e-11
Smoking initiation	rs4113049	1	73909964	G	A	0.484	-0.0232635	0.00355593	6.01035e-11
Smoking initiation	rs12747728	1	73910157	T	G	0.484	-0.0232635	0.00355593	6.10942e-11
Smoking initiation	rs11807366	1	73916648	G	A	0.588	-0.0235702	0.00365002	1.05e-10
Smoking initiation	rs11210254	1	73931595	C	G	0.667	-0.0212944	0.00386851	3.76002e-08
Smoking initiation	rs11210257	1	73934633	C	A	0.493	-0.022205	0.00355565	4.27996e-10
Smoking initiation	rs527068	1	73956490	T	C	0.604	-0.0223611	0.00367615	1.21001e-09
Smoking initiation	rs11210266	1	73964312	T	G	0.491	-0.0216282	0.00355565	1.21001e-09
Smoking initiation	rs10789373	1	73965869	C	G	0.597	-0.0215743	0.00385624	2.22998e-08
Smoking initiation	rs11800984	1	73967329	C	A	0.597	-0.0227506	0.00367615	6.12999e-10
Smoking initiation	rs7416650	1	73969936	A	G	0.493	-0.0215996	0.00355576	1.24e-09
Smoking initiation	rs11210274	1	73983073	T	G	0.597	-0.0223913	0.00367615	1.13999e-09
Smoking initiation	rs686775	1	73988045	A	G	0.604	-0.0221486	0.00367615	1.67001e-09
Smoking initiation	rs4650277	1	74993721	G	A	0.551	-0.0216353	0.00358602	1.59001e-09
Smoking initiation	rs7551507	1	74995225	T	C	0.546	-0.0217665	0.00358324	1.26999e-09
Smoking initiation	rs12042908	1	74997762	G	A	0.546	-0.021702	0.00358234	1.34999e-09
Smoking initiation	rs7514705	1	75006720	C	T	0.546	-0.021713	0.00358415	1.41e-09
Smoking initiation	rs10789396	1	75014362	C	T	0.563	-0.0208711	0.00358993	6.02005e-09
Smoking initiation	rs2819336	1	44015809	C	T	0.654	0.0298049	0.00370828	9.1791e-16
Smoking initiation	rs1290030740	1	44019731	T	C	0.648	0.0303791	0.00369489	1.97015e-16
Smoking initiation	rs2842175	1	44023615	A	G	0.229	0.028737	0.00434214	3.63999e-11
Smoking initiation	rs68191270	1	44026180	C	A	0.767	-0.0283947	0.00432012	4.83949e-11
Smoking initiation	rs61769611	1	44028913	A	G	0.352	-0.0301988	0.00369489	3.06973e-16
Smoking initiation	rs1887402	1	44036085	A	G	0.363	-0.0300743	0.00367416	2.77013e-16
Smoking initiation	rs650729	1	44042539	G	C	0.778	-0.0327486	0.00438013	7.57007e-14
Smoking initiation	rs663618	1	44043105	C	T	0.777	-0.0327193	0.00438013	7.93963e-14
Smoking initiation	rs58097944	1	44054994	A	G	0.46	-0.0223082	0.0035676	4.06004e-10
Smoking initiation	rs605709	1	44058467	T	C	0.359	-0.0299041	0.00367815	4.18986e-16
Smoking initiation	rs673253	1	44062154	T	C	0.411	-0.0283976	0.0035806	2.21004e-15
Smoking initiation	rs673242	1	44062159	T	C	0.359	-0.0295924	0.00367615	8.34065e-16
Smoking initiation	rs1308813019	1	44081712	G	T	0.754	-0.0292923	0.00415087	1.65997e-12
Smoking initiation	rs516921	1	44081762	G	T	0.799	-0.0299083	0.00447842	2.40991e-11
Smoking initiation	rs571862	1	44083110	T	C	0.754	-0.0299883	0.00416264	5.7306e-13
Smoking initiation	rs641351	1	44083519	A	G	0.754	-0.0300461	0.00416264	5.31986e-13
Smoking initiation	rs1143702	1	44086831	T	C	0.66	-0.0313088	0.00380797	2.03002e-16
Smoking initiation	rs531459	1	44090675	C	T	0.754	-0.0297854	0.00416264	8.47032e-13
Smoking initiation	rs2916568	1	44091274	G	A	0.754	-0.0298145	0.00416264	7.81988e-13
Smoking initiation	rs585711	1	44099863	T	G	0.754	-0.0294343	0.00416264	1.58016e-12
Smoking initiation	rs623965	1	44111187	G	A	0.749	-0.0295314	0.00413928	9.49948e-13
Smoking initiation	rs55666439	1	44111212	G	T	0.333	-0.0289077	0.00374762	1.23994e-14
Smoking initiation	rs72883034	1	44112379	C	T	0.749	-0.0295894	0.00413928	8.99083e-13
Smoking initiation	rs509173	1	44123502	A	G	0.749	-0.0304286	0.0043337	2.22998e-12
Smoking initiation	rs559481	1	44123866	G	A	0.788	-0.0289404	0.00444448	7.45933e-11
Smoking initiation	rs11590619	1	44126709	C	G	0.334	-0.0284767	0.0037424	2.78997e-14
Smoking initiation	rs386630782	1	44186444	A	T	0.712	-0.0253155	0.00396817	1.74e-10
Smoking initiation	rs6429637	1	44198531	G	A	0.315	-0.0227251	0.00385781	3.79001e-09
Smoking initiation	rs1161557327	1	44210387	A	T	0.304	-0.0216028	0.00386135	2.15998e-08
Smoking initiation	rs3791044	1	44219933	A	G	0.304	-0.0212549	0.00386135	3.63003e-08
Smoking initiation	rs11210912	1	44220737	G	T	0.318	-0.0212825	0.00384736	3.14e-08
Smoking initiation	rs11581514	1	44222204	G	A	0.317	-0.0214058	0.00385082	2.74998e-08
Smoking initiation	rs4660745	1	44234076	T	C	0.317	-0.0216126	0.00385082	1.94998e-08
Smoking initiation	rs3791047	1	44236114	G	A	0.31	-0.0210214	0.00385082	4.71998e-08
Smoking initiation	rs12354267	1	44248272	C	T	0.309	-0.0220404	0.0038543	1.07999e-08
Smoking initiation	rs11162019	1	87913176	T	C	0.366	-0.0205091	0.00370149	3.09001e-08
Smoking initiation	rs12727441	1	87915254	C	T	0.353	-0.0204545	0.00370373	3.29003e-08
Smoking initiation	rs1008078	1	91189731	T	C	0.414	0.0222337	0.00362591	8.60994e-10
Smoking initiation	rs72720396	1	91191582	G	A	0.203	-0.0236647	0.00426409	2.90998e-08
Smoking initiation	rs6657656	1	91214234	G	A	0.486	0.0198167	0.00357073	2.84001e-08
Smoking initiation	rs16835852	1	154127820	C	T	0.123	-0.0316644	0.00547078	7.27998e-09
Smoking initiation	rs11265238	1	154149767	C	T	0.125	-0.0310144	0.00543193	1.10999e-08
Smoking initiation	rs4620534	1	154150448	A	C	0.123	-0.0322499	0.00545122	3.22003e-09
Smoking initiation	rs3762340	1	154209169	T	A	0.118	-0.0322959	0.00545122	3.15e-09
Smoking initiation	rs3790613	1	154210671	A	C	0.124	-0.0325206	0.00533915	1.09999e-09
Smoking initiation	rs12738393	1	154217643	T	C	0.124	-0.0323889	0.00533915	1.28e-09
Smoking initiation	rs12144768	1	73309005	A	G	0.0634	0.0395383	0.00696772	1.38998e-08
Smoking initiation	rs1852232	1	73333519	T	G	0.473	0.0200756	0.00356004	1.7e-08
Smoking initiation	rs6679710	1	73336918	C	G	0.475	0.020005	0.00355873	1.89998e-08
Smoking initiation	rs12117582	1	73364446	G	A	0.452	0.0200407	0.00357073	1.97002e-08
Smoking initiation	rs10493514	1	73380512	C	T	0.478	0.0199115	0.00355903	2.15998e-08
Smoking initiation	rs4233091	1	73385848	T	C	0.478	0.0199115	0.00355903	2.17e-08
Smoking initiation	rs11210091	1	73386705	G	A	0.478	0.019975	0.00355903	2e-08
Smoking initiation	rs4579707	1	73396527	T	C	0.474	-0.0197637	0.00356117	2.86999e-08
Smoking initiation	rs11210100	1	73435629	G	A	0.468	-0.0211741	0.00356383	2.76001e-09
Smoking initiation	rs4649972	1	73444790	C	A	0.483	0.0208331	0.00355719	4.60999e-09
Smoking initiation	rs4233093	1	73446245	A	G	0.518	0.0207474	0.00355815	5.54e-09
Smoking initiation	rs66820357	1	73450187	A	C	0.469	-0.0211441	0.00356383	3.02998e-09
Smoking initiation	rs1356054578	1	73458846	T	C	0.452	-0.0204347	0.0035735	1.06001e-08
Smoking initiation	rs11210103	1	73459777	A	T	0.452	-0.0204388	0.00357423	1.09001e-08
Smoking initiation	rs4233096	1	73460425	C	T	0.499	0.0202706	0.0035557	1.2e-08
Smoking initiation	rs12118352	1	73483214	C	A	0.499	0.0200515	0.00355576	1.7e-08
Smoking initiation	rs6424508	1	73507701	G	A	0.452	-0.0202463	0.0035735	1.47999e-08
Smoking initiation	rs375856703	1	73518965	C	A	0.499	0.0199246	0.0035557	2.07998e-08
Smoking initiation	rs7554291	1	73527750	G	A	0.452	-0.0199605	0.0035735	2.27002e-08
Smoking initiation	rs7552256	1	73530815	T	C	0.452	-0.0200203	0.00357278	2.06001e-08
Smoking initiation	rs9919151	1	73531160	G	C	0.452	-0.0199884	0.00357278	2.27002e-08
Smoking initiation	rs7528312	1	73533483	C	T	0.532	0.0199675	0.00356335	2.07998e-08
Smoking initiation	rs4649976	1	73533878	T	C	0.499	0.0200508	0.00355565	1.69001e-08
Smoking initiation	rs12134194	1	73538351	G	T	0.532	0.0198746	0.00356383	2.44e-08
Smoking initiation	rs35967561	1	73542409	T	C	0.499	0.0200196	0.0035557	1.81999e-08
Smoking initiation	rs7549892	1	73548236	A	G	0.499	0.0200511	0.0035557	1.71002e-08
Smoking initiation	rs76588403	1	73549374	C	G	0.532	0.0199411	0.00356433	2.19999e-08
Smoking initiation	rs12409235	1	73549581	C	T	0.532	0.0198773	0.00356433	2.44e-08
Smoking initiation	rs12748358	1	73549671	T	C	0.532	0.019973	0.00356433	2.13998e-08
Smoking initiation	rs12138301	1	73551426	A	G	0.531	0.0200047	0.00356433	2.01002e-08
Smoking initiation	rs7555449	1	73553029	T	A	0.499	0.019988	0.0035557	1.88001e-08
Smoking initiation	rs6424513	1	73554931	C	T	0.532	0.019819	0.00356536	2.65999e-08
Smoking initiation	rs6424514	1	73555040	C	T	0.532	0.0199787	0.00356536	2.07998e-08
Smoking initiation	rs12127823	1	73555866	A	C	0.532	0.0198161	0.00356484	2.66999e-08
Smoking initiation	rs4233100	1	73556893	T	A	0.499	0.0199243	0.00355565	2.12002e-08
Smoking initiation	rs4498756	1	73557256	T	C	0.532	0.0198453	0.00356433	2.59e-08
Smoking initiation	rs4295841	1	73557271	C	G	0.499	0.0199246	0.0035557	2.10999e-08
Smoking initiation	rs4297242	1	73557484	A	G	0.499	0.0199246	0.0035557	2.10999e-08
Smoking initiation	rs11210123	1	73559787	T	C	0.532	0.0199093	0.00356433	2.37001e-08
Smoking initiation	rs12127236	1	73559968	T	C	0.501	0.0201772	0.00355576	1.40001e-08
Smoking initiation	rs7532052	1	73559972	A	G	0.449	-0.0198445	0.00357573	2.84997e-08
Smoking initiation	rs12127301	1	73560154	T	C	0.5	0.0199563	0.0035557	2.03002e-08
Smoking initiation	rs12122055	1	73562776	G	A	0.5	0.019925	0.00355576	2.09002e-08
Smoking initiation	rs12033354	1	73573941	G	A	0.445	-0.0195729	0.0035735	4.36004e-08
Smoking initiation	rs9645298	1	73577936	G	T	0.501	0.0194447	0.00355604	4.60002e-08
Smoking initiation	rs4233103	1	73579799	G	T	0.499	0.0195733	0.00355584	3.61002e-08
Smoking initiation	rs4650188	1	73580090	A	G	0.499	0.0196056	0.00355584	3.55001e-08
Smoking initiation	rs12130289	1	73589551	C	T	0.499	0.0196692	0.0035557	3.22003e-08
Smoking initiation	rs4622015	1	73590062	A	G	0.499	0.0197333	0.0035557	2.86003e-08
Smoking initiation	rs751150532	1	73594693	A	T	0.53	0.0195524	0.00356383	4.03999e-08
Smoking initiation	rs12131201	1	73599228	T	G	0.499	0.0196048	0.0035557	3.42997e-08
Smoking initiation	rs7547148	1	73600264	T	G	0.499	0.019637	0.0035557	3.29003e-08
Smoking initiation	rs12137150	1	73601299	C	T	0.499	0.0196048	0.0035557	3.47e-08
Smoking initiation	rs34459928	1	73601472	C	A	0.499	0.019637	0.0035557	3.32997e-08
Smoking initiation	rs12725886	1	73603515	G	T	0.498	0.0196692	0.0035557	3.22003e-08
Smoking initiation	rs12407163	1	73606971	T	G	0.498	0.019637	0.0035557	3.32001e-08
Smoking initiation	rs12121084	1	73609004	T	C	0.499	0.0196695	0.00355576	3.23996e-08
Smoking initiation	rs11210143	1	73610030	C	T	0.499	0.0196051	0.00355576	3.51002e-08
Smoking initiation	rs11590930	1	73611050	C	A	0.499	0.0196373	0.00355576	3.40001e-08
Smoking initiation	rs57852356	1	73611688	T	C	0.498	0.0194107	0.00355576	4.71998e-08
Smoking initiation	rs7417820	1	73618456	T	C	0.499	0.0196378	0.00355584	3.40001e-08
Smoking initiation	rs4633241	1	73618845	T	G	0.499	0.0196056	0.00355584	3.61002e-08
Smoking initiation	rs12144988	1	73619315	C	T	0.499	0.0196699	0.00355584	3.22998e-08
Smoking initiation	rs1553153499	1	73619434	C	A	0.498	0.0198614	0.00355576	2.35999e-08
Smoking initiation	rs61766375	1	73620628	G	A	0.499	0.0196383	0.00355593	3.29997e-08
Smoking initiation	rs68122083	1	73620687	C	G	0.499	0.0196705	0.00355593	3.11e-08
Smoking initiation	rs61767506	1	73624464	A	C	0.488	0.0194754	0.0035557	4.34e-08
Smoking initiation	rs4308929	1	73624914	A	G	0.488	0.0194429	0.0035557	4.47003e-08
Smoking initiation	rs12126062	1	73626031	G	A	0.488	0.0194429	0.0035557	4.58997e-08
Smoking initiation	rs35489458	1	73626421	A	G	0.488	0.0195078	0.0035557	4.18004e-08
Smoking initiation	rs11210155	1	73626794	G	T	0.488	0.0194754	0.0035557	4.36999e-08
Smoking initiation	rs4579710	1	73627804	T	A	0.488	0.0194754	0.0035557	4.31003e-08
Smoking initiation	rs11210163	1	73629507	T	G	0.488	0.0195078	0.0035557	4.14e-08
Smoking initiation	rs6699861	1	73634621	C	T	0.499	0.0197346	0.00355593	2.86003e-08
Smoking initiation	rs4593762	1	73636118	T	A	0.499	0.0197666	0.00355593	2.76001e-08
Smoking initiation	rs4650193	1	73636502	A	G	0.499	0.0197666	0.00355593	2.68999e-08
Smoking initiation	rs11210166	1	73636583	C	T	0.483	-0.0194903	0.00355843	4.35001e-08
Smoking initiation	rs4650194	1	73636606	G	A	0.499	0.0197986	0.00355593	2.61e-08
Smoking initiation	rs6695460	1	73638840	G	A	0.488	0.0194429	0.0035557	4.58005e-08
Smoking initiation	rs10890015	1	73639926	T	C	0.488	0.0196048	0.0035557	3.51002e-08
Smoking initiation	rs12124553	1	73640527	G	A	0.499	0.0198305	0.00355593	2.44e-08
Smoking initiation	rs34719239	1	73640680	G	A	0.488	0.019637	0.0035557	3.38003e-08
Smoking initiation	rs35286654	1	73641059	T	A	0.488	0.019637	0.0035557	3.34996e-08
Smoking initiation	rs4650197	1	73642992	T	G	0.489	0.0197013	0.0035557	3.07001e-08
Smoking initiation	rs4578169	1	73646999	A	G	0.489	0.0197976	0.00355576	2.59998e-08
Smoking initiation	rs7514409	1	73647048	C	T	0.489	0.0196051	0.00355576	3.47e-08
Smoking initiation	rs10749816	1	73647221	A	G	0.492	-0.0195427	0.00355616	3.87998e-08
Smoking initiation	rs12122901	1	73647680	A	T	0.494	0.0204256	0.00355565	8.99001e-09
Smoking initiation	rs4274014	1	73651204	A	C	0.504	0.0229329	0.00355559	1.12001e-10
Smoking initiation	rs11210177	1	73655821	G	A	0.507	0.0227124	0.00355576	1.66001e-10
Smoking initiation	rs4272574	1	73661205	T	C	0.482	0.0226998	0.00355815	1.73002e-10
Smoking initiation	rs6424533	1	73664064	C	G	0.49	0.0225482	0.0035563	2.26001e-10
Smoking initiation	rs10789363	1	73668519	G	A	0.482	0.0227294	0.00355843	1.7e-10
Smoking initiation	rs11210184	1	73686480	T	C	0.482	-0.0220662	0.0035563	5.57995e-10
Smoking initiation	rs6675954	1	73701723	T	C	0.481	0.0228942	0.00355815	1.22999e-10
Smoking initiation	rs4074990	1	73722460	G	C	0.481	0.0230082	0.00355873	9.96093e-11
Smoking initiation	rs6672818	1	73731145	T	C	0.498	0.0237522	0.00355661	2.35993e-11
Smoking initiation	rs4571923	1	73736562	A	G	0.472	0.023276	0.003562	6.27047e-11
Smoking initiation	rs11210191	1	73742618	G	T	0.498	0.0237511	0.00355645	2.47002e-11
Smoking initiation	rs10890030	1	73755783	T	C	0.49	-0.0238781	0.00355559	1.83021e-11
Smoking initiation	rs12128495	1	73767587	T	C	0.394	0.0244665	0.00368428	3.0903e-11
Smoking initiation	rs12129573	1	73768366	A	C	0.37	0.0243883	0.00373222	6.48933e-11
Smoking initiation	rs2180945	1	73772693	C	T	0.489	-0.023772	0.00355559	2.28981e-11
Smoking initiation	rs4593766	1	73773043	C	T	0.605	-0.0245772	0.00368428	2.54976e-11
Smoking initiation	rs7517355	1	73784077	G	A	0.6	-0.0244528	0.00368222	3.1798e-11
Smoking initiation	rs1280648994	1	73786469	G	C	0.6	-0.0245082	0.00368222	2.80996e-11
Smoking initiation	rs1160682	1	73816564	T	C	0.63	-0.0242828	0.00372482	7.05018e-11
Smoking initiation	rs10493516	1	73818516	G	A	0.6	-0.0245505	0.00367615	2.41991e-11
Smoking initiation	rs2340399	1	73821093	C	T	0.601	-0.0244678	0.00367615	2.80996e-11
Smoking initiation	rs12033140	1	73822289	T	C	0.492	-0.0240101	0.00355559	1.46994e-11
Smoking initiation	rs1171084193	1	73824279	A	G	0.6	-0.0244678	0.00367615	2.78997e-11
Smoking initiation	rs1923217	1	73829223	T	C	0.491	-0.0240627	0.00355559	1.33015e-11
Smoking initiation	rs6689032	1	73829623	C	G	0.606	-0.0242737	0.00367615	3.95003e-11
Smoking initiation	rs1262221568	1	73830081	C	T	0.601	-0.0244954	0.00367615	2.63027e-11
Smoking initiation	rs6702039	1	73833009	C	G	0.601	-0.0244954	0.00367615	2.63998e-11
Smoking initiation	rs202157660	1	73835726	C	T	0.603	-0.0245097	0.00367416	2.60976e-11
Smoking initiation	rs1923225	1	73843468	C	T	0.493	-0.0238251	0.00355559	2.03986e-11
Smoking initiation	rs10749822	1	73845360	G	T	0.608	-0.0241753	0.00367815	4.98999e-11
Smoking initiation	rs7515828	1	73848331	C	T	0.59	-0.0239904	0.00365002	5.03037e-11
Smoking initiation	rs12120214	1	73848985	A	G	0.585	-0.023459	0.00364155	1.16001e-10
Smoking initiation	rs11210219	1	73849016	A	G	0.585	-0.0233564	0.00364321	1.47001e-10
Smoking initiation	rs11210220	1	73849655	G	T	0.587	-0.0234239	0.00364489	1.31999e-10
Smoking initiation	rs6671130	1	73851687	G	T	0.587	-0.023537	0.00364489	1.03999e-10
Smoking initiation	rs11210225	1	73852585	A	G	0.586	-0.0233671	0.00364489	1.45999e-10
Smoking initiation	rs1923230	1	73852765	C	T	0.586	-0.0235088	0.00364489	1.10999e-10
Smoking initiation	rs11210226	1	73854284	G	A	0.586	-0.0234348	0.00364658	1.29e-10
Smoking initiation	rs11210227	1	73855015	A	C	0.586	-0.023548	0.00364658	1.06999e-10
Smoking initiation	rs55994666	1	73856091	C	A	0.586	-0.0237448	0.00364658	7.25939e-11
Smoking initiation	rs6704461	1	73856933	C	T	0.586	-0.0236325	0.00364658	9.13061e-11
Smoking initiation	rs6689493	1	73857058	T	C	0.586	-0.0239955	0.00364658	4.58036e-11
Smoking initiation	rs1338654	1	73857724	T	G	0.586	-0.023756	0.00364829	7.47997e-11
Smoking initiation	rs11805871	1	73858463	G	A	0.586	-0.0236325	0.00364658	9.00949e-11
Smoking initiation	rs1338651	1	73861924	A	C	0.586	-0.0239122	0.00364658	5.40008e-11
Smoking initiation	rs1338650	1	73862004	T	G	0.48	-0.0237511	0.00355645	2.38013e-11
Smoking initiation	rs10159196	1	73863269	T	C	0.586	-0.0241061	0.00364658	3.82032e-11
Smoking initiation	rs1885251	1	73866020	T	G	0.48	-0.023564	0.00355645	3.50026e-11
Smoking initiation	rs1258376101	1	73868386	C	A	0.48	-0.023564	0.00355645	3.4898e-11
Smoking initiation	rs1923244	1	73869230	C	T	0.659	-0.0225579	0.00382393	3.63999e-09
Smoking initiation	rs11210235	1	73878194	C	T	0.48	-0.0234024	0.00355645	4.61955e-11
Smoking initiation	rs10465867	1	73880586	C	T	0.548	-0.0203861	0.00358147	1.22e-08
Smoking initiation	rs12731986	1	73884838	T	C	0.584	-0.024419	0.00364829	2.18022e-11
Smoking initiation	rs12044316	1	73884929	C	G	0.48	-0.0234024	0.00355645	4.6302e-11
Smoking initiation	rs4557913	1	73887712	A	T	0.48	-0.0234294	0.00355645	4.37019e-11
Smoking initiation	rs1338656	1	73888982	C	T	0.48	-0.0236176	0.00355645	3.11028e-11
Smoking initiation	rs1416274	1	73889941	C	T	0.48	-0.0236443	0.00355645	3.0297e-11
Smoking initiation	rs11210238	1	73890593	A	G	0.659	-0.0225772	0.00382719	3.59998e-09
Smoking initiation	rs4406595	1	73893148	C	T	0.482	-0.023563	0.0035563	3.41979e-11
Smoking initiation	rs1338649	1	73893632	C	T	0.48	-0.0237245	0.00355645	2.52988e-11
Smoking initiation	rs12569115	1	73894065	A	G	0.482	-0.0234018	0.00372821	3.52996e-10
Smoking initiation	rs12565386	1	73894459	T	C	0.482	-0.0235382	0.00355661	3.60994e-11
Smoking initiation	rs11580539	1	73896218	G	A	0.588	-0.0239857	0.00365353	5.14991e-11
Smoking initiation	rs1572668	1	73899742	G	A	0.483	-0.0229366	0.00355616	1.13999e-10
Smoking initiation	rs12033505	1	73905414	C	A	0.484	-0.0229633	0.00355604	1.05e-10
Smoking initiation	rs4113050	1	73910055	C	T	0.484	-0.0232635	0.00355593	6.06038e-11
Smoking initiation	rs557855	1	73919013	T	C	0.664	-0.0213644	0.00383716	2.53998e-08
Smoking initiation	rs4361942	1	73935978	G	C	0.492	-0.0217444	0.00355559	9.85009e-10
Smoking initiation	rs6698993	1	73940676	A	T	0.668	-0.0211887	0.00386851	4.30002e-08
Smoking initiation	rs6701520	1	73940718	C	T	0.668	-0.021224	0.00386851	4.18996e-08
Smoking initiation	rs9425120	1	73951515	T	C	0.604	-0.022045	0.00367416	2.01999e-09
Smoking initiation	rs477278	1	73958578	T	C	0.604	-0.0217677	0.00367416	3.07001e-09
Smoking initiation	rs12026485	1	73977107	G	T	0.493	-0.0216001	0.00355584	1.25e-09
Smoking initiation	rs1604350	1	73991651	C	G	0.604	-0.0221366	0.00367416	1.69001e-09
Smoking initiation	rs11210276	1	73991792	G	T	0.493	-0.0215116	0.00355576	1.45999e-09
Smoking initiation	rs1040070	1	74977870	C	G	0.55	-0.0228566	0.00376269	1.22e-09
Smoking initiation	rs10493544	1	74983835	C	T	0.55	-0.0212383	0.00358993	3.23996e-09
Smoking initiation	rs6604866	1	74992546	C	G	0.551	-0.0215161	0.00358602	1.91999e-09
Smoking initiation	rs11210476	1	74995450	G	A	0.548	-0.021737	0.00358324	1.32999e-09
Smoking initiation	rs12041852	1	75003500	A	G	0.546	-0.0218897	0.00358415	1.03999e-09
Smoking initiation	rs12041912	1	75003710	A	G	0.546	-0.021831	0.00358415	1.10999e-09
Smoking initiation	rs6604872	1	75004611	C	T	0.546	-0.0219191	0.00358415	9.63008e-10
Smoking initiation	rs7553348	1	75005067	A	G	0.548	-0.0218604	0.00358415	1.06001e-09
Smoking initiation	rs3895907	1	75006027	G	A	0.548	-0.0229676	0.00376064	1.03001e-09
Smoking initiation	rs12744291	1	66362971	G	A	0.291	-0.0225064	0.00390605	8.41008e-09
Smoking initiation	rs12563893	1	66372769	G	A	0.292	-0.0224725	0.00390605	8.55993e-09
Smoking initiation	rs7537390	1	66385385	C	G	0.496	-0.0195396	0.00355559	3.83999e-08
Smoking initiation	rs28842268	1	66398861	A	G	0.227	-0.0248722	0.0041686	2.39001e-09
Smoking initiation	rs4255357	1	66399895	A	G	0.511	0.0255733	0.00356702	7.55962e-13
Smoking initiation	rs11585651	1	66401440	C	T	0.366	-0.0225055	0.00369489	1.13e-09
Smoking initiation	rs2310754	1	66403092	A	G	0.511	0.0254696	0.00356645	9.06985e-13
Smoking initiation	rs4255359	1	66408019	A	G	0.229	-0.0246266	0.0041746	3.57001e-09
Smoking initiation	rs10889590	1	66415481	A	G	0.362	-0.0229099	0.00369707	5.79002e-10
Smoking initiation	rs1553125179	1	66422459	A	C	0.227	-0.0240538	0.0041746	8.16996e-09
Smoking initiation	rs35698460	1	66424749	C	T	0.229	-0.024093	0.00416264	7.07001e-09
Smoking initiation	rs71244505	1	66425253	A	C	0.229	-0.024093	0.00416264	6.98007e-09
Smoking initiation	rs10789205	1	66426100	C	T	0.634	0.0224143	0.00369489	1.28e-09
Smoking initiation	rs111392358	1	66432175	C	A	0.284	-0.0238656	0.00393413	1.29999e-09
Smoking initiation	rs7519259	1	66434743	A	G	0.509	0.0254259	0.00356383	9.75888e-13
Smoking initiation	rs2186123	1	66435842	A	G	0.634	0.0223228	0.00369489	1.5e-09
Smoking initiation	rs1937440	1	66437771	G	A	0.634	0.0219968	0.00369707	2.68999e-09
Smoking initiation	rs1937438	1	66439291	T	C	0.634	0.0222132	0.00369707	1.84001e-09
Smoking initiation	rs1937434	1	66441795	T	G	0.633	0.0222001	0.00369489	1.90999e-09
Smoking initiation	rs1937457	1	66446787	T	C	0.287	-0.0237029	0.00393413	1.68e-09
Smoking initiation	rs6690398	1	66447394	A	G	0.559	0.0259383	0.00358324	4.5196e-13
Smoking initiation	rs2489918	1	66448695	T	C	0.633	0.0223533	0.00369489	1.49001e-09
Smoking initiation	rs12732753	1	66449249	C	A	0.229	-0.024202	0.00415673	5.85006e-09
Smoking initiation	rs4531269	1	66455345	A	G	0.284	-0.023995	0.00393413	1.03999e-09
Smoking initiation	rs2253745	1	66457244	G	A	0.71	0.0236376	0.00393413	1.83e-09
Smoking initiation	rs6664196	1	66460585	G	T	0.262	-0.025793	0.00403311	1.6e-10
Smoking initiation	rs11208787	1	66509772	A	G	0.548	0.020282	0.00357423	1.38e-08
Smoking initiation	rs1354059	1	66517279	T	A	0.546	0.0200203	0.00357278	2.09002e-08
Smoking initiation	rs1500950	1	66522271	A	G	0.546	0.0199526	0.00357208	2.30001e-08
Smoking initiation	rs11208790	1	66522409	C	G	0.546	0.0199206	0.00357208	2.39999e-08
Smoking initiation	rs2202061	1	66523826	G	A	0.546	0.0198885	0.00357208	2.56e-08
Smoking initiation	rs1500961	1	66530369	A	G	0.547	0.0198924	0.00357278	2.58e-08
Smoking initiation	rs1392817	1	66539456	G	A	0.525	0.0196287	0.00356004	3.55001e-08
Smoking initiation	rs34898652	1	43974091	A	G	0.359	-0.0266693	0.00367024	3.66016e-13
Smoking initiation	rs2152113	1	43983569	C	T	0.641	0.0263098	0.00366263	6.74994e-13
Smoking initiation	rs11577403	1	43989773	A	G	0.359	-0.0269494	0.00367416	2.18022e-13
Smoking initiation	rs2782640	1	44009033	T	C	0.633	0.0301925	0.00367219	2.01002e-16
Smoking initiation	rs951740	1	44011737	A	G	0.634	0.030959	0.00367416	3.53997e-17
Smoking initiation	rs2819333	1	44014573	T	A	0.64	0.0303814	0.00368428	1.65997e-16
Smoking initiation	rs2819334	1	44014735	T	C	0.639	0.0302525	0.00368222	2.14981e-16
Smoking initiation	rs2842183	1	44020394	C	T	0.232	0.0286712	0.00435714	4.63981e-11
Smoking initiation	rs10890253	1	44021456	G	C	0.768	-0.028407	0.00434214	6.02976e-11
Smoking initiation	rs2842178	1	44022027	G	A	0.648	0.030352	0.00369707	2.19989e-16
Smoking initiation	rs12076635	1	44026656	C	G	0.762	-0.0284276	0.00432012	4.81948e-11
Smoking initiation	rs11586016	1	44031793	C	G	0.36	-0.0304159	0.00368847	1.65997e-16
Smoking initiation	rs12089622	1	44033768	A	C	0.764	-0.0312435	0.00429163	3.3597e-13
Smoking initiation	rs2842171	1	44039850	G	A	0.362	-0.029849	0.00367416	4.58987e-16
Smoking initiation	rs2004899	1	44045465	G	A	0.77	-0.03272	0.0043724	7.28954e-14
Smoking initiation	rs1808730	1	44045528	A	G	0.362	-0.0301254	0.00367219	2.32006e-16
Smoking initiation	rs3791134	1	44049156	A	G	0.362	-0.0299619	0.00367416	3.53997e-16
Smoking initiation	rs3791136	1	44049947	T	C	0.359	-0.0297453	0.00367815	5.97035e-16
Smoking initiation	rs61769642	1	44051630	A	G	0.362	-0.0299074	0.00367024	3.67959e-16
Smoking initiation	rs3791139	1	44051771	C	T	0.361	-0.0298716	0.00367416	4.18023e-16
Smoking initiation	rs1263351552	1	44052377	G	T	0.772	-0.0326893	0.00438793	9.42975e-14
Smoking initiation	rs583040	1	44060483	A	G	0.359	-0.0296836	0.00367615	6.89922e-16
Smoking initiation	rs56175694	1	44065148	T	C	0.359	-0.0297745	0.00367615	5.48025e-16
Smoking initiation	rs17371903	1	44070691	G	A	0.361	-0.0301354	0.00367615	2.41991e-16
Smoking initiation	rs631248	1	44071221	A	G	0.763	-0.0329565	0.0043274	2.66011e-14
Smoking initiation	rs512579	1	44071853	C	T	0.822	-0.0301973	0.00472178	1.58001e-10
Smoking initiation	rs11210887	1	44076019	A	G	0.671	-0.0334139	0.00388691	8.26038e-18
Smoking initiation	rs1314776958	1	44078384	C	T	0.649	-0.0314147	0.00379566	1.29003e-16
Smoking initiation	rs3791151	1	44078602	A	C	0.334	-0.0292458	0.00374762	6.03949e-15
Smoking initiation	rs603542	1	44079411	C	T	0.65	-0.0311845	0.00379566	2.05022e-16
Smoking initiation	rs588657	1	44080412	C	T	0.742	-0.0300338	0.00414505	4.30031e-13
Smoking initiation	rs517849	1	44081873	C	A	0.755	-0.0301037	0.00416264	4.79954e-13
Smoking initiation	rs667676	1	44082216	A	G	0.754	-0.0300461	0.00416264	5.29054e-13
Smoking initiation	rs641365	1	44083507	C	T	0.754	-0.0300172	0.00416264	5.68984e-13
Smoking initiation	rs643445	1	44089632	G	A	0.755	-0.0297854	0.00416264	8.13954e-13
Smoking initiation	rs61769649	1	44098506	A	G	0.333	-0.0290978	0.00375026	8.43918e-15
Smoking initiation	rs664728	1	44101714	T	A	0.754	-0.0295225	0.00416264	1.29987e-12
Smoking initiation	rs694197	1	44107956	T	C	0.749	-0.0297626	0.00413928	6.62979e-13
Smoking initiation	rs594293	1	44109199	G	A	0.749	-0.029705	0.00413928	7.15979e-13
Smoking initiation	rs796514737	1	44110489	G	A	0.749	-0.0295894	0.00413928	8.77001e-13
Smoking initiation	rs1361402086	1	44111963	T	A	0.334	-0.0289562	0.00374762	1.08993e-14
Smoking initiation	rs1162764749	1	44114405	T	A	0.749	-0.0295144	0.00414505	1.07994e-12
Smoking initiation	rs6658300	1	44129209	C	T	0.702	-0.0220434	0.00389068	1.47999e-08
Smoking initiation	rs618678	1	44133299	T	C	0.326	-0.0271746	0.00378669	7.23936e-13
Smoking initiation	rs1430796484	1	44137257	A	C	0.738	-0.0255711	0.00408941	4.05005e-10
Smoking initiation	rs9787076	1	44141149	C	A	0.319	-0.0269572	0.00378965	1.10994e-12
Smoking initiation	rs113688544	1	44151911	T	C	0.254	-0.0243239	0.00410564	3.09999e-09
Smoking initiation	rs1971342	1	44152189	A	G	0.294	-0.0256654	0.00388691	4.05976e-11
Smoking initiation	rs17401357	1	44153619	C	G	0.294	-0.0257491	0.00389068	3.71963e-11
Smoking initiation	rs3791036	1	44155383	G	A	0.712	-0.0247966	0.003986	4.92006e-10
Smoking initiation	rs112361411	1	44183923	T	C	0.297	-0.0261151	0.00390605	2.29985e-11
Smoking initiation	rs11810109	1	44186812	T	A	0.296	-0.0262317	0.00390605	1.90985e-11
Smoking initiation	rs12410155	1	44188465	C	A	0.299	-0.0262317	0.00390605	1.83021e-11
Smoking initiation	rs4660259	1	44194534	G	A	0.712	-0.0251943	0.0039638	2.06001e-10
Smoking initiation	rs4660743	1	44195404	T	C	0.71	-0.0251943	0.0039638	2.03002e-10
Smoking initiation	rs3862228	1	44196945	T	C	0.712	-0.0250655	0.00396817	2.66999e-10
Smoking initiation	rs6673970	1	44199469	C	A	0.315	-0.0227578	0.00385781	3.73999e-09
Smoking initiation	rs1190447264	1	44209075	T	C	0.317	-0.0218712	0.0038543	1.36e-08
Smoking initiation	rs59305903	1	44210191	T	C	0.317	-0.0218712	0.0038543	1.42001e-08
Smoking initiation	rs3791043	1	44219546	T	G	0.317	-0.0217691	0.0038543	1.6e-08
Smoking initiation	rs11587515	1	44222570	T	C	0.313	-0.0215634	0.0038543	2.18998e-08
Smoking initiation	rs7551644	1	44228016	T	A	0.317	-0.0214404	0.00385082	2.53998e-08
Smoking initiation	rs3791046	1	44231807	A	C	0.317	-0.0214058	0.00385082	2.72001e-08
Smoking initiation	rs10890280	1	44238218	G	A	0.31	-0.021197	0.00385082	3.67003e-08
Smoking initiation	rs7529895	1	44241870	T	C	0.305	-0.0212355	0.00385781	3.61002e-08
Smoking initiation	rs301805	1	8481016	G	T	0.559	0.0214679	0.00361329	2.80001e-09
Smoking initiation	rs301816	1	8505058	A	G	0.55	0.0199661	0.00360938	3.22998e-08
Smoking initiation	rs1343424	1	49376820	C	T	0.238	0.022777	0.00416543	4.67003e-08
Smoking initiation	rs1343432	1	49396989	C	G	0.237	0.0234447	0.00417725	2e-08
Smoking initiation	rs2782641	1	44013355	A	G	0.629	0.0298306	0.00365532	3.25012e-16
Smoking initiation	rs2842188	1	44014280	C	T	0.648	0.0304689	0.00369489	1.61994e-16
Smoking initiation	rs2819339	1	44018604	T	G	0.228	0.0287373	0.00435714	4.16965e-11
Smoking initiation	rs2494995	1	44022303	C	A	0.234	0.0286054	0.00434214	4.54988e-11
Smoking initiation	rs11580074	1	44024484	G	A	0.771	-0.0287698	0.00434214	3.39e-11
Smoking initiation	rs2842194	1	44028962	A	G	0.229	0.0314714	0.00429866	2.39994e-13
Smoking initiation	rs11210871	1	44029353	G	C	0.68	-0.0310223	0.00388691	1.44012e-15
Smoking initiation	rs943513	1	44035472	A	G	0.365	-0.0304713	0.00366831	9.86961e-17
Smoking initiation	rs3001723	1	44037685	A	G	0.321	0.0335118	0.0038983	8.12082e-18
Smoking initiation	rs10789436	1	44040966	G	T	0.781	-0.0327775	0.00438793	8.0094e-14
Smoking initiation	rs519669	1	44075505	C	G	0.779	-0.0339882	0.00452173	5.48025e-14
Smoking initiation	rs559575	1	44089940	G	A	0.755	-0.0298145	0.00416264	7.93049e-13
Smoking initiation	rs628342	1	44090736	T	C	0.754	-0.0297563	0.00416264	8.60003e-13
Smoking initiation	rs2970609	1	44097514	G	C	0.754	-0.0295811	0.00416264	1.22011e-12
Smoking initiation	rs11210892	1	44100084	A	G	0.647	-0.0307464	0.00380486	6.42984e-16
Smoking initiation	rs35393217	1	44101648	A	G	0.334	-0.0290531	0.00374762	9.13061e-15
Smoking initiation	rs483679	1	44108119	A	T	0.749	-0.029705	0.00413928	7.0194e-13
Smoking initiation	rs3791033	1	44134077	C	T	0.319	-0.0270104	0.00378965	1.00995e-12
Smoking initiation	rs6697354	1	44151015	G	T	0.712	-0.0250166	0.00399055	3.67003e-10
Smoking initiation	rs3791035	1	44154479	C	G	0.294	-0.0256903	0.00389068	3.96004e-11
Smoking initiation	rs2270972	1	44158129	G	C	0.296	-0.0258036	0.00389447	3.50026e-11
Smoking initiation	rs12410444	1	44188719	G	A	0.299	-0.0263188	0.00390605	1.6099e-11
Smoking initiation	rs1013793	1	44207553	T	C	0.317	-0.0219251	0.00385781	1.31999e-08
Smoking initiation	rs1029632	1	44207899	A	C	0.316	-0.0219251	0.00385781	1.29e-08
Smoking initiation	rs56701980	1	44215412	C	T	0.318	-0.0216811	0.00385082	1.75999e-08
Smoking initiation	rs6678767	1	44220670	A	G	0.318	-0.0216469	0.00385082	1.89998e-08
Smoking initiation	rs11210914	1	44223456	C	T	0.317	-0.021939	0.0038543	1.25e-08
Smoking initiation	rs7520053	1	44226657	G	A	0.314	-0.0214058	0.00385082	2.65999e-08
Smoking initiation	rs61768432	1	44243561	T	A	0.308	-0.0213403	0.00385781	3.17001e-08
Smoking initiation	rs55695044	1	44243658	T	C	0.308	-0.0213403	0.00385781	3.14e-08
Smoking initiation	rs2158954	1	44244667	A	G	0.308	-0.02141	0.00385781	2.90001e-08
Smoking initiation	rs12083110	1	44245049	C	T	0.308	-0.021514	0.00385781	2.47999e-08
Smoking initiation	rs10890281	1	44245939	A	C	0.308	-0.021583	0.00385781	2.18002e-08
Smoking initiation	rs6658602	1	87908037	T	C	0.355	-0.0202308	0.003706	4.87001e-08
Smoking initiation	rs6428600	1	91192297	G	C	0.424	-0.0200731	0.0035765	1.96002e-08
Smoking initiation	rs10922907	1	91193049	T	A	0.526	-0.0222511	0.0035676	4.37996e-10
Smoking initiation	rs4146669	1	91200191	C	T	0.504	0.0201743	0.00356078	1.49001e-08
Smoking initiation	rs10801826	1	91206578	T	C	0.399	0.0217611	0.00366263	2.86003e-09
Smoking initiation	rs10922912	1	91207367	G	A	0.398	0.0217611	0.00366263	2.87998e-09
Smoking initiation	rs1526480	1	91209986	C	T	0.409	0.0221139	0.00365532	1.47999e-09
Smoking initiation	rs6699397	1	91212216	G	A	0.397	0.0217809	0.00366078	2.74e-09
Smoking initiation	rs6588174	1	66367191	G	T	0.492	-0.0198605	0.00355559	2.29002e-08
Smoking initiation	rs34756497	1	66369067	T	C	0.292	-0.0225064	0.00390605	8.45999e-09
Smoking initiation	rs4655809	1	66389097	T	C	0.365	-0.0223186	0.00369927	1.61998e-09
Smoking initiation	rs4655591	1	66390808	T	A	0.366	-0.0225055	0.00369489	1.13e-09
Smoking initiation	rs2310752	1	66392405	A	G	0.432	-0.0245422	0.00359518	8.48985e-12
Smoking initiation	rs2997084	1	66393732	G	C	0.436	-0.0252135	0.00359095	2.22998e-12
Smoking initiation	rs12088813	1	66407700	C	A	0.26	-0.0264469	0.00403311	5.40008e-11
Smoking initiation	rs7527901	1	66412760	T	C	0.364	-0.0225188	0.00369707	1.13999e-09
Smoking initiation	rs6680334	1	66414440	T	G	0.364	-0.0224104	0.00369927	1.38e-09
Smoking initiation	rs1937455	1	66416939	G	A	0.439	-0.0257211	0.00358415	7.34007e-13
Smoking initiation	rs2997088	1	66419142	A	C	0.637	0.0226399	0.00369707	8.92997e-10
Smoking initiation	rs17417915	1	66421606	C	A	0.284	-0.0240343	0.00393003	9.64007e-10
Smoking initiation	rs12760902	1	66426251	T	C	0.284	-0.0239304	0.00393413	1.15001e-09
Smoking initiation	rs12062901	1	66428788	C	A	0.365	-0.0225491	0.00369707	1.06999e-09
Smoking initiation	rs2310819	1	66440096	T	C	0.509	0.0256891	0.00356244	5.65979e-13
Smoking initiation	rs12738832	1	66441357	C	T	0.229	-0.0239104	0.0041686	9.66006e-09
Smoking initiation	rs61799435	1	66441965	T	C	0.229	-0.0240192	0.0041686	8.27999e-09
Smoking initiation	rs2503201	1	66442025	C	T	0.634	0.0222615	0.00369489	1.72001e-09
Smoking initiation	rs35528758	1	66450051	C	T	0.288	-0.0238407	0.00393003	1.28e-09
Smoking initiation	rs12749570	1	66452494	T	C	0.288	-0.0240594	0.00393413	9.49992e-10
Smoking initiation	rs2186118	1	66456465	A	C	0.284	-0.0239304	0.00393413	1.17999e-09
Smoking initiation	rs2489907	1	66473921	C	T	0.733	0.025413	0.00402823	2.74998e-10
Smoking initiation	rs61796569	1	66476437	T	C	0.26	-0.0257612	0.00404798	1.97002e-10
Smoking initiation	rs6588177	1	66476754	T	A	0.738	0.0256038	0.00402823	2.10999e-10
Smoking initiation	rs2455021	1	66489304	G	C	0.657	0.0234746	0.00373982	3.38003e-10
Smoking initiation	rs1354063	1	66503517	C	T	0.532	0.0194819	0.00356881	4.83003e-08
Smoking initiation	rs58128575	1	66524024	T	A	0.546	0.0198885	0.00357208	2.59e-08
Smoking initiation	rs868321	1	66541838	G	A	0.525	0.0197895	0.00356004	2.77997e-08
Smoking initiation	rs6661750	1	66546884	G	A	0.525	0.0197594	0.0035604	2.86999e-08
Smoking initiation	rs12129026	1	73315916	G	A	0.473	0.019951	0.0035604	2.07998e-08
Smoking initiation	rs1272264154	1	73318910	A	G	0.476	0.0200682	0.00355873	1.71002e-08
Smoking initiation	rs11210075	1	73321924	T	C	0.476	0.0200997	0.00355873	1.59001e-08
Smoking initiation	rs12126853	1	73327303	C	T	0.476	0.0200997	0.00355873	1.59001e-08
Smoking initiation	rs6684318	1	73333165	A	G	0.474	0.0202974	0.0035604	1.22e-08
Smoking initiation	rs12401308	1	73335667	T	C	0.476	0.020065	0.00355815	1.7e-08
Smoking initiation	rs11210081	1	73341254	A	C	0.475	0.0200067	0.00355903	1.93999e-08
Smoking initiation	rs6657082	1	73353328	T	A	0.469	-0.0194647	0.00355969	4.64002e-08
Smoking initiation	rs12136682	1	73361193	A	G	0.475	0.0200699	0.00355903	1.71002e-08
Smoking initiation	rs12121441	1	73373537	G	A	0.478	0.0198159	0.00355903	2.52e-08
Smoking initiation	rs12128225	1	73390331	G	A	0.478	0.0199433	0.00355903	2.13998e-08
Smoking initiation	rs12760667	1	73398884	T	C	0.474	0.0202289	0.00355935	1.31e-08
Smoking initiation	rs1420607970	1	73421810	T	C	0.477	0.0202253	0.00355873	1.34999e-08
Smoking initiation	rs12122377	1	73426984	T	C	0.513	0.0202791	0.00355719	1.17001e-08
Smoking initiation	rs4269731	1	73428581	G	A	0.47	-0.020374	0.00356289	1.05e-08
Smoking initiation	rs11210099	1	73429567	C	T	0.47	-0.0204051	0.00356289	1.03999e-08
Smoking initiation	rs4456055	1	73435171	G	A	0.479	0.0210503	0.00355815	3.27002e-09
Smoking initiation	rs6667756	1	73445967	G	C	0.468	-0.0210839	0.00356383	3.32997e-09
Smoking initiation	rs12137741	1	73466001	G	T	0.497	0.020395	0.0035557	9.85009e-09
Smoking initiation	rs12126618	1	73489405	T	C	0.499	0.0199567	0.00355576	2e-08
Smoking initiation	rs4592217	1	73498942	G	C	0.499	0.0200209	0.00355593	1.83e-08
Smoking initiation	rs12127938	1	73515194	A	G	0.499	0.0200196	0.0035557	1.78999e-08
Smoking initiation	rs4604650	1	73518904	A	G	0.532	0.0199702	0.00356383	2.15001e-08
Smoking initiation	rs11210112	1	73520188	G	A	0.499	0.0198929	0.0035557	2.17e-08
Smoking initiation	rs6657470	1	73523256	A	T	0.452	-0.0200243	0.0035735	2.13e-08
Smoking initiation	rs12021955	1	73524225	A	C	0.452	-0.0199924	0.0035735	2.17e-08
Smoking initiation	rs1257901283	1	73533746	A	C	0.499	0.0200508	0.00355565	1.67001e-08
Smoking initiation	rs4650178	1	73543028	A	G	0.532	0.0199065	0.00356383	2.32001e-08
Smoking initiation	rs56224832	1	73547669	A	G	0.499	0.0200511	0.0035557	1.69001e-08
Smoking initiation	rs7549985	1	73548406	T	G	0.532	0.0199065	0.00356383	2.30999e-08
Smoking initiation	rs139705609	1	73548861	C	T	0.499	0.0200511	0.0035557	1.67001e-08
Smoking initiation	rs12409265	1	73549773	C	T	0.532	0.0199411	0.00356433	2.24999e-08
Smoking initiation	rs4623647	1	73550364	C	T	0.532	0.0199093	0.00356433	2.30001e-08
Smoking initiation	rs12735753	1	73550645	C	T	0.532	0.0199093	0.00356433	2.27997e-08
Smoking initiation	rs12142184	1	73551194	G	T	0.532	0.0198802	0.00356484	2.39999e-08
Smoking initiation	rs12123391	1	73551310	T	C	0.532	0.019944	0.00356484	2.22998e-08
Smoking initiation	rs12145800	1	73551749	G	A	0.499	0.0201455	0.0035557	1.47001e-08
Smoking initiation	rs12142414	1	73551845	C	T	0.532	0.019915	0.00356536	2.35001e-08
Smoking initiation	rs7512691	1	73552927	C	T	0.532	0.0198861	0.0035659	2.44e-08
Smoking initiation	rs12752404	1	73553855	C	T	0.532	0.0198831	0.00356536	2.44e-08
Smoking initiation	rs12141451	1	73554179	C	G	0.532	0.019915	0.00356536	2.27997e-08
Smoking initiation	rs6424510	1	73554714	T	G	0.498	0.0199243	0.00355565	2.10999e-08
Smoking initiation	rs4649977	1	73555433	T	C	0.532	0.0199121	0.00356484	2.38002e-08
Smoking initiation	rs4128551	1	73560895	T	C	0.532	0.0198161	0.00356484	2.74e-08
Smoking initiation	rs4307522	1	73561040	A	T	0.532	0.0198133	0.00356433	2.66999e-08
Smoking initiation	rs12120935	1	73561598	G	A	0.499	0.019637	0.0035557	3.27002e-08
Smoking initiation	rs4130885	1	73575075	T	C	0.498	0.0196373	0.00355576	3.34003e-08
Smoking initiation	rs4469676	1	73581923	A	G	0.499	0.0196051	0.00355576	3.49004e-08
Smoking initiation	rs61628231	1	73589164	A	T	0.499	0.0196692	0.0035557	3.22998e-08
Smoking initiation	rs7524355	1	73596365	G	A	0.5	0.0194111	0.00355584	4.76003e-08
Smoking initiation	rs930811091	1	73601062	T	C	0.499	0.0196048	0.0035557	3.53997e-08
Smoking initiation	rs11210141	1	73605887	A	G	0.498	0.0196692	0.0035557	3.17001e-08
Smoking initiation	rs4391625	1	73610214	A	G	0.499	0.0196373	0.00355576	3.31002e-08
Smoking initiation	rs4353041	1	73618080	T	C	0.499	0.0196056	0.00355584	3.52996e-08
Smoking initiation	rs4454487	1	73618348	G	A	0.499	0.0196056	0.00355584	3.56e-08
Smoking initiation	rs10399932	1	73619229	A	T	0.483	-0.0194253	0.00355843	4.82003e-08
Smoking initiation	rs76171142	1	73621202	T	C	0.499	0.0196373	0.00355576	3.26002e-08
Smoking initiation	rs36118829	1	73623853	G	A	0.488	0.0194432	0.00355576	4.64997e-08
Smoking initiation	rs4483359	1	73624757	G	A	0.488	0.0194429	0.0035557	4.49004e-08
Smoking initiation	rs11210151	1	73625449	C	T	0.488	0.0194103	0.0035557	4.87001e-08
Smoking initiation	rs11210161	1	73629113	T	C	0.488	0.0195078	0.0035557	4.13e-08
Smoking initiation	rs6697098	1	73630771	A	G	0.488	0.0195078	0.0035557	4.14e-08
Smoking initiation	rs6674404	1	73631632	T	C	0.488	0.0195078	0.0035557	4.06004e-08
Smoking initiation	rs4537504	1	73631994	T	C	0.488	0.0194754	0.0035557	4.41001e-08
Smoking initiation	rs12136496	1	73634781	T	C	0.499	0.0196705	0.00355593	3.2e-08
Smoking initiation	rs11210167	1	73636689	T	C	0.482	-0.0195228	0.00355843	4.15997e-08
Smoking initiation	rs11582461	1	73637083	T	C	0.499	0.0197026	0.00355593	3.07001e-08
Smoking initiation	rs11210168	1	73637170	C	T	0.499	0.0196705	0.00355593	3.18002e-08
Smoking initiation	rs6658012	1	73639010	A	G	0.488	0.0195402	0.0035557	3.79997e-08
Smoking initiation	rs6683380	1	73639192	G	C	0.488	0.0196048	0.0035557	3.57998e-08
Smoking initiation	rs10890012	1	73639581	T	G	0.488	0.0196048	0.0035557	3.44001e-08
Smoking initiation	rs12126688	1	73642486	G	A	0.489	0.0197013	0.0035557	3.05999e-08
Smoking initiation	rs10789358	1	73643834	C	A	0.494	-0.0195758	0.0035563	3.77998e-08
Smoking initiation	rs67437638	1	73644010	G	T	0.499	0.0197986	0.00355593	2.63998e-08
Smoking initiation	rs4503305	1	73644787	A	C	0.489	0.0197013	0.0035557	3.05e-08
Smoking initiation	rs34548060	1	73645418	T	G	0.489	0.0196048	0.0035557	3.49004e-08
Smoking initiation	rs7545548	1	73647117	A	C	0.489	0.0197657	0.00355576	2.74e-08
Smoking initiation	rs4650200	1	73652197	A	G	0.469	0.0233605	0.00356244	5.45004e-11
Smoking initiation	rs10890017	1	73658562	C	T	0.491	0.0225762	0.0035563	2.21998e-10
Smoking initiation	rs10890018	1	73662169	G	A	0.491	0.0224911	0.00355616	2.49e-10
Smoking initiation	rs11210180	1	73664609	C	T	0.491	0.0225482	0.0035563	2.26001e-10
Smoking initiation	rs11210181	1	73665514	C	G	0.49	0.0225201	0.0035563	2.37001e-10
Smoking initiation	rs12044445	1	73666614	G	A	0.479	-0.0219209	0.00355604	7.19996e-10
Smoking initiation	rs4261072	1	73685994	T	A	0.482	0.0228147	0.00355873	1.47001e-10
Smoking initiation	rs7518008	1	73686005	A	G	0.482	-0.0220949	0.0035563	5.30005e-10
Smoking initiation	rs4129350	1	73694600	C	T	0.483	-0.0221806	0.0035563	4.36004e-10
Smoking initiation	rs11210186	1	73711811	T	C	0.481	0.0229788	0.00355843	1.06001e-10
Smoking initiation	rs4650206	1	73720577	C	T	0.481	0.0230613	0.00355843	9.20026e-11
Smoking initiation	rs7513593	1	73747237	C	T	0.498	0.0239093	0.0035563	1.72982e-11
Smoking initiation	rs35641559	1	73760104	C	T	0.487	-0.0238516	0.00355559	1.99022e-11
Smoking initiation	rs12023347	1	73768022	C	T	0.489	-0.0237721	0.00355561	2.32006e-11
Smoking initiation	rs1367382153	1	73771457	G	A	0.605	-0.0245496	0.00368428	2.67979e-11
Smoking initiation	rs6424545	1	73773048	C	T	0.605	-0.0245772	0.00368428	2.54976e-11
Smoking initiation	rs1475063	1	73773255	G	A	0.605	-0.0245496	0.00368428	2.74031e-11
Smoking initiation	rs11210203	1	73775513	G	A	0.605	-0.024522	0.00368428	2.80996e-11
Smoking initiation	rs6424547	1	73776696	G	C	0.605	-0.0243973	0.00368222	3.36977e-11
Smoking initiation	rs7528322	1	73784686	A	G	0.606	-0.0242859	0.00368222	4.25991e-11
Smoking initiation	rs11210209	1	73793245	A	G	0.6	-0.0245222	0.00368018	2.64972e-11
Smoking initiation	rs1923206	1	73799968	T	G	0.6	-0.0244946	0.00368018	2.89001e-11
Smoking initiation	rs1120980	1	73805104	T	A	0.491	-0.023852	0.00355565	2.02023e-11
Smoking initiation	rs2208565	1	73810229	A	G	0.6	-0.0243848	0.00367615	3.25987e-11
Smoking initiation	rs2208566	1	73810422	G	A	0.602	-0.0243571	0.00367615	3.46976e-11
Smoking initiation	rs11210211	1	73813579	A	T	0.6	-0.0245914	0.00367815	2.30994e-11
Smoking initiation	rs6668602	1	73817816	A	G	0.6	-0.024523	0.00367615	2.51015e-11
Smoking initiation	rs1923214	1	73820227	A	T	0.601	-0.0244954	0.00367615	2.61999e-11
Smoking initiation	rs6655995	1	73821577	A	C	0.601	-0.0244678	0.00367615	2.83009e-11
Smoking initiation	rs6681595	1	73827012	T	G	0.601	-0.024523	0.00367615	2.60976e-11
Smoking initiation	rs10890035	1	73828271	G	A	0.603	-0.0244402	0.00367615	3.01995e-11
Smoking initiation	rs1923218	1	73829282	C	T	0.601	-0.0244954	0.00367615	2.6903e-11
Smoking initiation	rs7415137	1	73829928	G	A	0.601	-0.0244954	0.00367615	2.63998e-11
Smoking initiation	rs11210215	1	73834346	C	T	0.601	-0.0244954	0.00367615	2.64972e-11
Smoking initiation	rs911493	1	73834650	G	T	0.491	-0.0239838	0.00355559	1.54989e-11
Smoking initiation	rs2340403	1	73835777	T	C	0.6	-0.0244954	0.00367615	2.66993e-11
Smoking initiation	rs12128161	1	73837417	A	C	0.597	-0.0240018	0.00366451	5.7306e-11
Smoking initiation	rs7554968	1	73840843	C	T	0.603	-0.0246189	0.00367815	2.18978e-11
Smoking initiation	rs10736419	1	73845941	C	T	0.604	-0.024218	0.00367615	4.40961e-11
Smoking initiation	rs11210218	1	73847138	A	G	0.493	-0.0236653	0.00355559	2.74979e-11
Smoking initiation	rs71242766	1	73848987	C	A	0.585	-0.0234024	0.00364155	1.29999e-10
Smoking initiation	rs10789370	1	73849297	A	G	0.587	-0.0235197	0.00364658	1.09001e-10
Smoking initiation	rs12718437	1	73851213	G	A	0.48	-0.0236176	0.00355645	3.06973e-11
Smoking initiation	rs12718438	1	73851340	A	G	0.659	-0.0220913	0.00381111	6.73008e-09
Smoking initiation	rs34547319	1	73855495	G	T	0.586	-0.0235762	0.00364658	1e-10
Smoking initiation	rs6704376	1	73856841	C	T	0.586	-0.0238007	0.00364658	6.79047e-11
Smoking initiation	rs11809026	1	73858039	T	C	0.586	-0.0237168	0.00364658	7.71081e-11
Smoking initiation	rs11805813	1	73858079	G	A	0.586	-0.0237448	0.00364658	7.50931e-11
Smoking initiation	rs1572669	1	73863862	G	A	0.659	-0.0225522	0.00381747	3.48001e-09
Smoking initiation	rs1361244	1	73887871	A	G	0.48	-0.023564	0.00355645	3.43005e-11
Smoking initiation	rs61765511	1	73890737	G	C	0.48	-0.0236176	0.00355645	3.19963e-11
Smoking initiation	rs61765513	1	73890900	T	G	0.48	-0.0236443	0.00355645	2.9703e-11
Smoking initiation	rs1310232839	1	73892613	C	A	0.482	-0.0235908	0.00355645	3.31971e-11
Smoking initiation	rs71242765	1	73893609	C	G	0.48	-0.0235908	0.00355645	3.25987e-11
Smoking initiation	rs11210251	1	73912799	G	C	0.485	-0.0226305	0.00355604	1.96002e-10
Smoking initiation	rs1183015374	1	73913689	C	T	0.664	-0.0213299	0.00383716	2.69998e-08
Smoking initiation	rs628933	1	73917247	T	G	0.661	-0.0215141	0.00382719	1.89998e-08
Smoking initiation	rs664487	1	73918554	C	G	0.661	-0.0215141	0.00382719	1.85999e-08
Smoking initiation	rs12029861	1	73919230	A	G	0.659	-0.0216383	0.00383716	1.68e-08
Smoking initiation	rs1338646	1	73932451	A	G	0.668	-0.021224	0.00386851	4.08e-08
Smoking initiation	rs12140865	1	73932886	C	A	0.668	-0.0211533	0.00386851	4.45995e-08
Smoking initiation	rs11210258	1	73934725	A	T	0.518	-0.0217875	0.00355789	9.12011e-10
Smoking initiation	rs11210261	1	73941881	A	C	0.493	-0.0216572	0.00355561	1.12001e-09
Smoking initiation	rs666532	1	73945826	T	G	0.604	-0.0221856	0.00367219	1.51001e-09
Smoking initiation	rs7513375	1	73952123	A	C	0.493	-0.0215109	0.00355565	1.47001e-09
Smoking initiation	rs1021756	1	73958086	T	G	0.493	-0.0213931	0.00355565	1.75001e-09
Smoking initiation	rs10465817	1	73975686	C	A	0.597	-0.0227506	0.00367615	6.05006e-10
Smoking initiation	rs7534840	1	73975758	G	A	0.597	-0.0227506	0.00367615	6.1e-10
Smoking initiation	rs301807	1	8484823	G	A	0.555	0.0214601	0.00361197	2.80001e-09
Smoking initiation	rs301799	1	8489302	T	C	0.554	0.0212155	0.00361197	4.23e-09
Smoking initiation	rs2046850	1	210304319	T	C	0.187	-0.0248139	0.00447842	3.02998e-08
Smoking initiation	rs60282844	1	154128571	T	G	0.123	-0.0313796	0.00547078	9.60993e-09
Smoking initiation	rs4433384	1	154133316	C	T	0.125	-0.0304382	0.00543193	2.06001e-08
Smoking initiation	rs34335016	1	154144681	T	A	0.118	-0.0322266	0.00547078	3.76999e-09
Smoking initiation	rs35761479	1	154154194	A	G	0.118	-0.0324118	0.00547078	3.18999e-09
Smoking initiation	rs12043131	1	154263796	A	G	0.12	-0.0317198	0.00543193	5.26005e-09
Smoking initiation	rs2782653	1	43950265	G	C	0.724	0.0244827	0.00395088	5.77006e-10
Smoking initiation	rs11210860	1	43982527	A	G	0.359	-0.0269207	0.00367024	2.22024e-13
Smoking initiation	rs2842189	1	44007648	C	T	0.644	0.030342	0.00368222	1.69981e-16
Smoking initiation	rs2819335	1	44014825	G	A	0.643	0.0302814	0.00368847	2.21004e-16
Smoking initiation	rs2842176	1	44022534	T	C	0.232	0.0284733	0.00434214	5.38022e-11
Smoking initiation	rs10890255	1	44031493	G	A	0.765	-0.0315369	0.00429163	2.03986e-13
Smoking initiation	rs2842186	1	44035093	G	A	0.224	0.0328388	0.00434961	4.32016e-14
Smoking initiation	rs2819340	1	44039710	C	T	0.773	-0.032953	0.00438013	5.31007e-14
Smoking initiation	rs552638	1	44043392	A	G	0.364	-0.0302357	0.00368018	2.09991e-16
Smoking initiation	rs3791138	1	44050027	C	A	0.772	-0.0328071	0.00438013	7.03072e-14
Smoking initiation	rs3791140	1	44051778	A	G	0.359	-0.0298815	0.00367815	4.56037e-16
Smoking initiation	rs61769643	1	44052198	A	G	0.287	-0.0237212	0.00389447	1.09999e-09
Smoking initiation	rs573350	1	44057950	C	T	0.772	-0.0330402	0.00438013	4.56983e-14
Smoking initiation	rs72673082	1	44059242	A	G	0.359	-0.0297226	0.00367815	6.32995e-16
Smoking initiation	rs674725	1	44061795	T	C	0.782	-0.0329825	0.00438793	5.75043e-14
Smoking initiation	rs596522	1	44066424	A	C	0.359	-0.0298199	0.00367615	5.08042e-16
Smoking initiation	rs1316773770	1	44072420	G	A	0.777	-0.0336357	0.00434961	1.02991e-14
Smoking initiation	rs1143701	1	44084739	T	C	0.754	-0.0298725	0.00416264	7.00003e-13
Smoking initiation	rs673485	1	44087496	T	C	0.767	-0.0294647	0.00424403	3.94003e-12
Smoking initiation	rs12405972	1	44097438	T	G	0.333	-0.0291219	0.00375026	8.23e-15
Smoking initiation	rs35290231	1	44103033	A	G	0.334	-0.0290531	0.00374762	9.04899e-15
Smoking initiation	rs2970606	1	44103498	G	A	0.749	-0.0299478	0.00414505	5.01996e-13
Smoking initiation	rs486883	1	44105004	T	C	0.749	-0.0299478	0.00414505	4.94994e-13
Smoking initiation	rs636547	1	44106516	A	C	0.749	-0.0299191	0.00414505	5.29054e-13
Smoking initiation	rs617521	1	44114199	T	G	0.749	-0.0295435	0.00414505	1.05003e-12
Smoking initiation	rs517191	1	44116466	A	G	0.337	-0.0285749	0.0037424	2.19989e-14
Smoking initiation	rs660899	1	44117006	T	G	0.337	-0.0284225	0.003745	3.16009e-14
Smoking initiation	rs656131	1	44129099	C	T	0.69	-0.0245955	0.00382719	1.31e-10
Smoking initiation	rs61768374	1	44151633	G	T	0.296	-0.0257535	0.00388691	3.53997e-11
Smoking initiation	rs1270849514	1	44152715	A	G	0.294	-0.0256359	0.00388691	4.33012e-11
Smoking initiation	rs1464722297	1	44171211	T	C	0.248	-0.0256129	0.00412789	5.41003e-10
Smoking initiation	rs112984125	1	44173423	A	G	0.299	-0.0258546	0.00390216	3.51965e-11
Smoking initiation	rs17531412	1	44182244	G	A	0.297	-0.0260566	0.00390605	2.51015e-11
Smoking initiation	rs6429636	1	44183540	T	G	0.712	-0.0253155	0.00396817	1.81999e-10
Smoking initiation	rs10890275	1	44194216	G	T	0.712	-0.0251596	0.00396817	2.27997e-10
Smoking initiation	rs4660260	1	44195353	C	T	0.712	-0.0252533	0.00396817	1.96002e-10
Smoking initiation	rs3791040	1	44202733	G	A	0.319	-0.0219475	0.00384393	1.16001e-08
Smoking initiation	rs112646031	1	44213051	G	C	0.304	-0.0215882	0.00386491	2.38002e-08
Smoking initiation	rs7511800	1	44214269	T	A	0.306	-0.0215189	0.00386491	2.61999e-08
Smoking initiation	rs56367078	1	44215015	T	G	0.317	-0.0218372	0.0038543	1.5e-08
Smoking initiation	rs12062824	1	44215859	G	A	0.318	-0.0216811	0.00385082	1.84001e-08
Smoking initiation	rs6668616	1	44216376	C	T	0.318	-0.0217153	0.00385082	1.73002e-08
Smoking initiation	rs11584382	1	44216634	T	C	0.313	-0.0216665	0.0038543	1.85999e-08
Smoking initiation	rs11210917	1	44234520	A	T	0.318	-0.0215783	0.00385082	2.04998e-08
Smoking initiation	rs7516647	1	44237465	T	C	0.304	-0.0211811	0.0038543	3.89996e-08
Smoking initiation	rs11590279	1	44244183	T	C	0.305	-0.0213054	0.00385781	3.36001e-08
Smoking initiation	rs2355693	1	49378140	T	C	0.243	0.0229721	0.0041596	3.32001e-08
Smoking initiation	rs159963	1	8504421	A	C	0.546	0.0198732	0.00360439	3.48001e-08
Smoking initiation	rs35825384	1	66334518	T	C	0.187	-0.0259262	0.00445285	5.80003e-09
Smoking initiation	rs6588169	1	66335318	C	T	0.186	-0.0249594	0.0044613	2.19999e-08
Smoking initiation	rs12750939	1	66364465	T	G	0.284	-0.0223813	0.00391392	1.09001e-08
Smoking initiation	rs12064884	1	66364651	G	A	0.496	-0.0196686	0.00355559	3.21004e-08
Smoking initiation	rs11208766	1	66372906	A	G	0.496	-0.0196685	0.00355559	3.22998e-08
Smoking initiation	rs12757124	1	66379768	C	T	0.228	-0.0243413	0.00418066	5.75003e-09
Smoking initiation	rs11208769	1	66380392	T	C	0.509	-0.0201772	0.00355576	1.38998e-08
Smoking initiation	rs17451403	1	66387487	T	C	0.228	-0.0243772	0.00418066	5.37997e-09
Smoking initiation	rs55824844	1	66392061	G	C	0.226	-0.024942	0.0041686	2.21998e-09
Smoking initiation	rs35185259	1	66393985	T	C	0.227	-0.024943	0.0041746	2.34002e-09
Smoking initiation	rs35021135	1	66400197	A	G	0.227	-0.0248023	0.0041686	2.65999e-09
Smoking initiation	rs7528604	1	66407352	A	G	0.435	-0.0251256	0.00359303	2.72019e-12
Smoking initiation	rs7550837	1	66407396	G	A	0.26	-0.0264469	0.00403311	5.53988e-11
Smoking initiation	rs11208774	1	66410109	T	C	0.511	0.0253233	0.00356702	1.26999e-12
Smoking initiation	rs12729364	1	66415035	G	A	0.264	-0.0263217	0.00402339	6.08976e-11
Smoking initiation	rs35130999	1	66415187	T	A	0.364	-0.0229397	0.00369707	5.52001e-10
Smoking initiation	rs1937458	1	66416309	T	C	0.363	-0.0229397	0.00369707	5.36006e-10
Smoking initiation	rs6421482	1	66419905	G	A	0.562	0.0254702	0.00358415	1.18987e-12
Smoking initiation	rs61799396	1	66422444	T	C	0.227	-0.0240538	0.0041746	8.30004e-09
Smoking initiation	rs4638095	1	66426350	G	A	0.634	0.0223533	0.00369489	1.43001e-09
Smoking initiation	rs12562632	1	66431017	A	T	0.287	-0.0237682	0.00393413	1.54999e-09
Smoking initiation	rs7513141	1	66432913	A	G	0.634	0.0221871	0.00369273	1.84001e-09
Smoking initiation	rs6691929	1	66435953	G	A	0.287	-0.0237433	0.00393003	1.51999e-09
Smoking initiation	rs1347132112	1	66445858	A	G	0.633	0.0222309	0.00369489	1.78999e-09
Smoking initiation	rs2503194	1	66449215	A	G	0.71	0.0238407	0.00393003	1.33999e-09
Smoking initiation	rs1317611	1	66451777	G	C	0.288	-0.0238407	0.00393003	1.33999e-09
Smoking initiation	rs2186120	1	66453163	A	G	0.507	0.0254098	0.00356158	9.66051e-13
Smoking initiation	rs2503187	1	66461117	T	C	0.735	0.0256038	0.00402823	2.07998e-10
Smoking initiation	rs10493393	1	66465678	G	A	0.26	-0.0258564	0.00404798	1.69001e-10
Smoking initiation	rs7534143	1	66470379	G	T	0.519	0.0254528	0.0035676	9.64939e-13
Smoking initiation	rs2503182	1	66471099	G	A	0.736	0.0255076	0.00403311	2.50998e-10
Smoking initiation	rs1937450	1	66478840	G	T	0.52	0.0253154	0.0035659	1.27997e-12
Smoking initiation	rs1392816	1	66481188	T	C	0.372	-0.0257689	0.00365894	1.91999e-12
Smoking initiation	rs2228693	1	66509014	C	A	0.548	0.0202504	0.00357423	1.43999e-08
Smoking initiation	rs1392820	1	66533859	A	G	0.547	0.0198924	0.00357278	2.56998e-08
Smoking initiation	rs1467395360	1	66546376	A	G	0.525	0.0197895	0.00356004	2.68999e-08
Smoking initiation	rs61774464	1	73065812	C	T	0.223	-0.0232393	0.00418066	2.65999e-08
Smoking initiation	rs4650158	1	73325979	T	C	0.476	0.0200682	0.00355873	1.69001e-08
Smoking initiation	rs6670128	1	73328776	C	G	0.473	0.0201428	0.00356078	1.54999e-08
Smoking initiation	rs1917882	1	73336107	G	A	0.477	0.0199701	0.00355815	1.94998e-08
Smoking initiation	rs61774086	1	73356826	T	C	0.475	0.0201329	0.00355903	1.58001e-08
Smoking initiation	rs11210092	1	73389235	C	T	0.478	0.0200401	0.00355935	1.83e-08
Smoking initiation	rs4650167	1	73406216	A	C	0.474	0.0204715	0.00373135	4.03999e-08
Smoking initiation	rs6682845	1	73415845	G	T	0.474	0.0201995	0.00355969	1.37e-08
Smoking initiation	rs61772284	1	73425760	T	A	0.477	0.0202566	0.00355873	1.25e-08
Smoking initiation	rs4409593	1	73437575	C	T	0.479	0.0210804	0.00355815	3.11997e-09
Smoking initiation	rs12042865	1	73446790	T	C	0.469	-0.0211741	0.00356383	2.83002e-09
Smoking initiation	rs6659679	1	73450851	A	G	0.479	0.0212002	0.00355815	2.5e-09
Smoking initiation	rs1553143516	1	73466797	A	G	0.451	-0.0204076	0.00357423	1.10999e-08
Smoking initiation	rs11210108	1	73513786	T	C	0.452	-0.0200243	0.0035735	2.06001e-08
Smoking initiation	rs12134234	1	73514129	G	A	0.499	0.019988	0.0035557	1.84999e-08
Smoking initiation	rs12143820	1	73516461	T	C	0.532	0.020002	0.00356383	1.94998e-08
Smoking initiation	rs11210111	1	73516572	A	C	0.456	-0.0201158	0.00357278	1.75999e-08
Smoking initiation	rs7519995	1	73528252	C	G	0.452	-0.0199605	0.0035735	2.35999e-08
Smoking initiation	rs7526372	1	73530246	C	G	0.452	-0.0199924	0.0035735	2.24999e-08
Smoking initiation	rs11210117	1	73531198	T	C	0.499	0.0198929	0.0035557	2.21998e-08
Smoking initiation	rs4649975	1	73532151	C	T	0.532	0.0197463	0.00356383	3.05999e-08
Smoking initiation	rs7528197	1	73533314	C	T	0.499	0.0198611	0.0035557	2.38002e-08
Smoking initiation	rs12409116	1	73540800	T	A	0.525	0.0198894	0.00356078	2.37001e-08
Smoking initiation	rs11210121	1	73541071	C	T	0.532	0.0199702	0.00356383	2.12002e-08
Smoking initiation	rs4650180	1	73544070	T	C	0.532	0.0199702	0.00356383	2.13e-08
Smoking initiation	rs35312548	1	73546252	T	G	0.5	0.0200196	0.0035557	1.84001e-08
Smoking initiation	rs34535929	1	73547051	G	A	0.5	0.0201141	0.0035557	1.52999e-08
Smoking initiation	rs55859451	1	73547271	A	T	0.499	0.0200511	0.0035557	1.73002e-08
Smoking initiation	rs56193390	1	73547563	A	T	0.532	0.0199065	0.00356383	2.29002e-08
Smoking initiation	rs55954633	1	73547634	A	G	0.532	0.0199702	0.00356383	2.07998e-08
Smoking initiation	rs35205560	1	73548996	G	A	0.532	0.0199411	0.00356433	2.20999e-08
Smoking initiation	rs79767231	1	73549063	T	C	0.532	0.0199411	0.00356433	2.17e-08
Smoking initiation	rs12735629	1	73550584	C	T	0.532	0.0198773	0.00356433	2.39999e-08
Smoking initiation	rs12142252	1	73551390	C	T	0.5	0.0201768	0.0035557	1.38998e-08
Smoking initiation	rs12138334	1	73551507	A	G	0.499	0.0200196	0.0035557	1.78999e-08
Smoking initiation	rs12142377	1	73551763	A	T	0.532	0.020071	0.00356484	1.81999e-08
Smoking initiation	rs7543826	1	73552990	T	C	0.532	0.0198511	0.00356536	2.61999e-08
Smoking initiation	rs6424512	1	73554755	A	G	0.498	0.019956	0.00355565	1.94998e-08
Smoking initiation	rs7516218	1	73555153	C	G	0.499	0.019988	0.0035557	1.89998e-08
Smoking initiation	rs12120198	1	73555556	T	A	0.532	0.0199121	0.00356484	2.37001e-08
Smoking initiation	rs1468208715	1	73555874	T	A	0.532	0.0198482	0.00356484	2.63003e-08
Smoking initiation	rs4649979	1	73556293	G	A	0.532	0.0198161	0.00356484	2.65003e-08
Smoking initiation	rs7517842	1	73558176	A	T	0.501	0.0200199	0.00355576	1.83e-08
Smoking initiation	rs4358996	1	73558512	C	A	0.532	0.0199121	0.00356484	2.38002e-08
Smoking initiation	rs1453834136	1	73560297	T	C	0.532	0.0198453	0.00356433	2.65003e-08
Smoking initiation	rs4128552	1	73560811	T	G	0.532	0.0198133	0.00356433	2.68999e-08
Smoking initiation	rs4425940	1	73578629	C	T	0.498	0.0196378	0.00355584	3.27997e-08
Smoking initiation	rs4603080	1	73579237	A	G	0.501	0.0196061	0.00355593	3.42997e-08
Smoking initiation	rs4233101	1	73579255	A	G	0.501	0.0196061	0.00355593	3.57998e-08
Smoking initiation	rs6662171	1	73580447	T	G	0.499	0.0196056	0.00355584	3.46003e-08
Smoking initiation	rs4263954	1	73584838	T	C	0.499	0.0196373	0.00355576	3.32001e-08
Smoking initiation	rs12724780	1	73585925	G	T	0.53	0.0195199	0.00356383	4.37996e-08
Smoking initiation	rs4543746	1	73588040	G	T	0.499	0.019637	0.0035557	3.38003e-08
Smoking initiation	rs4427361	1	73599279	T	G	0.499	0.0197013	0.0035557	3.03997e-08
Smoking initiation	rs4428835	1	73599480	A	G	0.499	0.019637	0.0035557	3.38003e-08
Smoking initiation	rs12138397	1	73602865	C	T	0.498	0.0197333	0.0035557	2.80001e-08
Smoking initiation	rs12142471	1	73606306	A	T	0.499	0.019637	0.0035557	3.32001e-08
Smoking initiation	rs12143587	1	73609533	G	A	0.498	0.0196373	0.00355576	3.40001e-08
Smoking initiation	rs4570373	1	73612985	C	T	0.499	0.0196378	0.00355584	3.36001e-08
Smoking initiation	rs4452995	1	73613560	T	C	0.499	0.0196383	0.00355593	3.38003e-08
Smoking initiation	rs34193223	1	73615026	G	T	0.499	0.0196061	0.00355593	3.57001e-08
Smoking initiation	rs386632372	1	73615613	A	T	0.499	0.0197341	0.00355584	2.90001e-08
Smoking initiation	rs3998	1	73616467	C	T	0.499	0.0197661	0.00355584	2.68999e-08
Smoking initiation	rs4454488	1	73618629	G	A	0.499	0.019541	0.00355584	3.91003e-08
Smoking initiation	rs4465150	1	73620166	G	A	0.499	0.0196061	0.00355593	3.49004e-08
Smoking initiation	rs113740867	1	73620770	C	T	0.499	0.0196705	0.00355593	3.17001e-08
Smoking initiation	rs113170171	1	73620861	A	G	0.499	0.0197346	0.00355593	2.83002e-08
Smoking initiation	rs11210145	1	73621669	A	G	0.488	0.0195078	0.0035557	4.18004e-08
Smoking initiation	rs7528238	1	73622248	G	A	0.499	0.0196705	0.00355593	3.12997e-08
Smoking initiation	rs12406002	1	73623431	T	C	0.488	0.0194754	0.0035557	4.34e-08
Smoking initiation	rs35446706	1	73626418	A	G	0.488	0.0195078	0.0035557	4.20001e-08
Smoking initiation	rs4294371	1	73628283	T	G	0.488	0.0194754	0.0035557	4.41998e-08
Smoking initiation	rs12742692	1	73629676	A	T	0.488	0.0195078	0.0035557	4.00996e-08
Smoking initiation	rs6686255	1	73630650	A	T	0.488	0.0195405	0.00355576	3.98997e-08
Smoking initiation	rs6671028	1	73630701	T	C	0.488	0.0195729	0.00355576	3.79001e-08
Smoking initiation	rs6694634	1	73630707	A	G	0.488	0.0195405	0.00355576	3.92004e-08
Smoking initiation	rs11210165	1	73633408	A	G	0.488	0.0195402	0.0035557	3.91003e-08
Smoking initiation	rs11589897	1	73637003	C	G	0.499	0.0197346	0.00355593	2.87998e-08
Smoking initiation	rs6698500	1	73639316	C	T	0.488	0.0196048	0.0035557	3.56e-08
Smoking initiation	rs10890013	1	73639751	T	C	0.488	0.019637	0.0035557	3.32001e-08
Smoking initiation	rs10890014	1	73639819	A	G	0.488	0.0196048	0.0035557	3.45001e-08
Smoking initiation	rs36051652	1	73641001	T	C	0.488	0.019637	0.0035557	3.42003e-08
Smoking initiation	rs36053729	1	73641024	A	T	0.488	0.0196048	0.0035557	3.46003e-08
Smoking initiation	rs61765597	1	73643869	G	A	0.487	0.0198932	0.00355576	2.15998e-08
Smoking initiation	rs35209284	1	73645238	T	C	0.489	0.019637	0.0035557	3.27997e-08
Smoking initiation	rs568900818	1	73646944	A	G	0.489	0.0197337	0.00355576	2.90998e-08
Smoking initiation	rs4649981	1	73652349	A	G	0.469	0.0233333	0.00356244	5.64937e-11
Smoking initiation	rs12142986	1	73661616	T	C	0.49	0.022492	0.0035563	2.56e-10
Smoking initiation	rs6424536	1	73664395	G	C	0.49	0.0226601	0.0035563	1.84999e-10
Smoking initiation	rs11210182	1	73666825	A	G	0.482	0.0227833	0.00355815	1.5e-10
Smoking initiation	rs28585577	1	73666929	G	A	0.483	-0.0219216	0.00355616	7.12e-10
Smoking initiation	rs6692884	1	73669845	A	G	0.483	-0.0218936	0.0035563	7.58997e-10
Smoking initiation	rs4288548	1	73680774	A	G	0.482	-0.0219513	0.0035563	6.62995e-10
Smoking initiation	rs7533366	1	73696114	A	G	0.481	0.0228425	0.00355873	1.36e-10
Smoking initiation	rs6682579	1	73709391	T	C	0.483	-0.0222643	0.00355604	3.76999e-10
Smoking initiation	rs11210187	1	73715233	C	T	0.481	0.0229788	0.00355843	1.09001e-10
Smoking initiation	rs61765637	1	73735403	C	G	0.49	-0.0238251	0.00355559	2.11982e-11
Smoking initiation	rs12759031	1	73736889	T	C	0.499	0.0236157	0.00355616	3.16009e-11
Smoking initiation	rs11210193	1	73743873	G	A	0.49	-0.0239047	0.00355561	1.75995e-11
Smoking initiation	rs6684341	1	73744843	T	C	0.494	-0.0240395	0.00355604	1.40994e-11
Smoking initiation	rs10890029	1	73751701	A	C	0.5	0.0239876	0.00355616	1.53003e-11
Smoking initiation	rs7523829	1	73758117	A	G	0.473	0.0233304	0.003562	5.86949e-11
Smoking initiation	rs11210201	1	73766431	T	G	0.394	0.0244943	0.00368428	3.0297e-11
Smoking initiation	rs12145432	1	73769330	T	G	0.395	0.0245081	0.00368637	3.01995e-11
Smoking initiation	rs9425118	1	73771766	C	T	0.605	-0.0245772	0.00368428	2.59e-11
Smoking initiation	rs1475061	1	73772981	C	A	0.605	-0.0236223	0.00386267	9.80009e-10
Smoking initiation	rs6424546	1	73776673	A	G	0.605	-0.0244665	0.00368428	3.10027e-11
Smoking initiation	rs6424548	1	73776850	C	A	0.605	-0.0244528	0.00368222	3.05985e-11
Smoking initiation	rs35851404	1	73780291	T	A	0.491	-0.0235314	0.00355559	3.67029e-11
Smoking initiation	rs2224494	1	73782148	G	T	0.491	-0.0235583	0.00355559	3.53997e-11
Smoking initiation	rs11210207	1	73782938	T	C	0.606	-0.0242995	0.00368428	4.30031e-11
Smoking initiation	rs1450213690	1	73786858	T	G	0.606	-0.0243138	0.00368222	3.93007e-11
Smoking initiation	rs10890031	1	73787158	A	G	0.491	-0.0235316	0.00355561	3.71963e-11
Smoking initiation	rs12564425	1	73790683	T	G	0.491	-0.0236121	0.00355561	3.12033e-11
Smoking initiation	rs1885247	1	73793630	G	A	0.602	-0.0243838	0.00368018	3.50994e-11
Smoking initiation	rs10749819	1	73794923	C	G	0.603	-0.0244528	0.00368222	3.05985e-11
Smoking initiation	rs10890033	1	73796794	G	A	0.606	-0.0243138	0.00368222	4.00959e-11
Smoking initiation	rs12036558	1	73796949	G	T	0.489	-0.0236925	0.00355565	2.63998e-11
Smoking initiation	rs3845343	1	73797306	T	C	0.491	-0.0236925	0.00355565	2.6903e-11
Smoking initiation	rs6689226	1	73806923	C	T	0.6	-0.0245505	0.00367615	2.35993e-11
Smoking initiation	rs1923211	1	73814908	C	T	0.6	-0.024578	0.00367615	2.33991e-11
Smoking initiation	rs10493515	1	73815631	G	T	0.491	-0.0239576	0.00355561	1.57e-11
Smoking initiation	rs2180946	1	73819848	A	G	0.6	-0.0245505	0.00367615	2.4598e-11
Smoking initiation	rs2340400	1	73821281	C	T	0.596	-0.0241135	0.00366451	4.7698e-11
Smoking initiation	rs7541529	1	73828831	T	G	0.606	-0.0243293	0.00367615	3.59998e-11
Smoking initiation	rs1923216	1	73829128	T	C	0.595	-0.0240856	0.00366451	4.93969e-11
Smoking initiation	rs10749821	1	73833914	C	T	0.601	-0.0244954	0.00367615	2.63998e-11
Smoking initiation	rs1923222	1	73836340	G	C	0.6	-0.024523	0.00367615	2.5698e-11
Smoking initiation	rs10890037	1	73845254	G	A	0.605	-0.0242033	0.00367815	4.8095e-11
Smoking initiation	rs11210217	1	73846542	G	A	0.604	-0.0241901	0.00367615	4.58036e-11
Smoking initiation	rs11581459	1	73848631	T	A	0.585	-0.0239011	0.00364489	5.5195e-11
Smoking initiation	rs12135094	1	73848944	T	C	0.586	-0.0232424	0.00364321	1.74e-10
Smoking initiation	rs11210221	1	73849673	C	T	0.587	-0.0232925	0.00364658	1.7e-10
Smoking initiation	rs1923228	1	73849773	A	T	0.587	-0.0235088	0.00364489	1.13e-10
Smoking initiation	rs6671002	1	73851752	G	A	0.587	-0.0234805	0.00364489	1.17999e-10
Smoking initiation	rs6671203	1	73851936	G	A	0.587	-0.023537	0.00364489	1.07999e-10
Smoking initiation	rs6673911	1	73852067	A	T	0.587	-0.0235088	0.00364489	1.09999e-10
Smoking initiation	rs11210223	1	73852445	G	C	0.587	-0.0234805	0.00364489	1.19001e-10
Smoking initiation	rs965759700	1	73854147	T	C	0.586	-0.0234348	0.00364658	1.31e-10
Smoking initiation	rs6701544	1	73856471	C	T	0.586	-0.0237728	0.00364658	6.91035e-11
Smoking initiation	rs1984201	1	73857097	C	T	0.586	-0.0239955	0.00364658	4.66982e-11
Smoking initiation	rs5015579	1	73857839	T	G	0.586	-0.0235762	0.00364658	9.94947e-11
Smoking initiation	rs12744582	1	73858261	A	T	0.586	-0.0238007	0.00364658	6.72977e-11
Smoking initiation	rs10493517	1	73858351	A	G	0.48	-0.0236978	0.00355645	2.70023e-11
Smoking initiation	rs11809098	1	73858561	T	C	0.586	-0.0238007	0.00364658	6.62064e-11
Smoking initiation	rs10890038	1	73859002	C	T	0.659	-0.0222595	0.00381747	5.43e-09
Smoking initiation	rs6696623	1	73859367	T	C	0.586	-0.0237728	0.00364658	6.9199e-11
Smoking initiation	rs1885248	1	73865596	T	C	0.655	-0.0227323	0.00382068	2.61999e-09
Smoking initiation	rs1885249	1	73865740	G	A	0.587	-0.0241725	0.00364829	3.44985e-11
Smoking initiation	rs12035848	1	73870901	A	G	0.584	-0.024145	0.00364829	3.60994e-11
Smoking initiation	rs3964487	1	73873755	G	A	0.586	-0.0240068	0.00364829	4.8095e-11
Smoking initiation	rs10465869	1	73880724	A	C	0.48	-0.0233753	0.00355645	4.86968e-11
Smoking initiation	rs7553998	1	73886699	C	T	0.48	-0.0234024	0.00355645	4.60999e-11
Smoking initiation	rs4354497	1	73889436	T	C	0.48	-0.023564	0.00355645	3.46019e-11
Smoking initiation	rs1416266	1	73892824	A	C	0.482	-0.0235908	0.00355645	3.2802e-11
Smoking initiation	rs1338647	1	73893579	A	G	0.48	-0.0235371	0.00355645	3.59998e-11
Smoking initiation	rs6669843	1	73897381	G	A	0.484	-0.0230732	0.00355604	8.52904e-11
Smoking initiation	rs4369181	1	73904211	A	G	0.482	-0.023156	0.00355616	7.49031e-11
Smoking initiation	rs12037168	1	73914157	G	A	0.487	-0.0220634	0.00355584	5.44001e-10
Smoking initiation	rs11210259	1	73935251	A	G	0.493	-0.0216863	0.00355561	1.07999e-09
Smoking initiation	rs12754690	1	73939898	T	C	0.493	-0.0216862	0.00355559	1.06999e-09
Smoking initiation	rs11210263	1	73942894	T	C	0.493	-0.0216572	0.00355561	1.10999e-09
Smoking initiation	rs11210265	1	73954277	T	A	0.598	-0.0225595	0.00367416	8.35007e-10
Smoking initiation	rs1067872	1	73954939	T	C	0.604	-0.021934	0.00367615	2.45997e-09
Smoking initiation	rs1546271	1	73960825	G	A	0.598	-0.0226071	0.00367219	7.34007e-10
Smoking initiation	rs871819	1	73966712	A	G	0.603	-0.0224035	0.00367815	1.09999e-09
Smoking initiation	rs2173735	1	73971450	C	T	0.493	-0.021541	0.00355576	1.36e-09
Smoking initiation	rs61605983	1	73985364	G	A	0.493	-0.0213642	0.00355576	1.90999e-09
Smoking initiation	rs12042444	1	73988149	T	C	0.598	-0.0224395	0.00367416	1.01e-09
Smoking initiation	rs115811684	1	74083684	G	C	0.0433	0.0482566	0.00850411	1.36e-08
Smoking initiation	rs1514177	1	74991402	G	C	0.572	-0.0218297	0.00359851	1.32999e-09
Smoking initiation	rs1514176	1	74991596	A	G	0.57	-0.0218593	0.00359851	1.25e-09
Smoking initiation	rs1514175	1	74991644	G	A	0.57	-0.021882	0.00359738	1.19001e-09
Smoking initiation	rs1319215794	1	74993063	T	C	0.551	-0.0216056	0.00358602	1.7e-09
Smoking initiation	rs2344508	1	74999713	A	G	0.546	-0.021972	0.00358324	8.82003e-10
Smoking initiation	rs12566985	1	75002193	A	G	0.548	-0.0218604	0.00358415	1.05e-09
Smoking initiation	rs3845347	1	75004048	A	G	0.546	-0.0219483	0.00358415	8.94994e-10
Smoking initiation	rs7520945	1	75004943	C	T	0.546	-0.0219191	0.00358415	9.41001e-10
Smoking initiation	rs7553158	1	75005238	A	G	0.548	-0.0218897	0.00358415	9.97011e-10
Smoking initiation	rs1970947	1	87907756	T	A	0.356	-0.0202308	0.003706	4.79005e-08
Smoking initiation	rs10801825	1	91206170	A	C	0.399	0.0218534	0.00366263	2.42003e-09
Smoking initiation	rs12133063	1	91214714	A	C	0.379	0.0223729	0.00370828	1.59001e-09
Smoking initiation	rs2790683	1	154045055	A	G	0.119	-0.0303453	0.00553105	4.15997e-08
Smoking initiation	rs61805542	1	154098544	G	A	0.878	0.0315911	0.00539409	4.82003e-09
Smoking initiation	rs12038362	1	154102171	C	T	0.119	-0.0321576	0.00545122	3.73001e-09
Smoking initiation	rs3935419	1	154131870	A	G	0.125	-0.0312674	0.00545122	9.6801e-09
Smoking initiation	rs34128679	1	154141260	A	C	0.115	-0.0325084	0.00551069	3.57001e-09
Smoking initiation	rs773762669	1	154206358	C	T	0.124	-0.0330855	0.00533915	5.75997e-10
Smoking initiation	rs2274993	1	154209490	C	T	0.124	-0.0327595	0.0053213	7.41003e-10
Smoking initiation	rs12733060	1	154227019	A	T	0.124	-0.0320092	0.00535723	2.30999e-09
Smoking initiation	rs9730084	1	154268926	A	G	0.12	-0.0304866	0.00543193	2.01999e-08
Smoking initiation	rs10458563	1	50612250	G	A	0.203	0.0259476	0.00441122	3.97997e-09
Smoking initiation	rs12024093	1	50628851	A	G	0.202	0.0259192	0.00441918	4.43997e-09
Smoking initiation	rs4459102	1	154068196	T	C	0.882	0.0304961	0.00553105	3.56e-08
Smoking initiation	rs16835846	1	154127736	G	A	0.123	-0.0313796	0.00547078	9.49992e-09
Smoking initiation	rs12026177	1	154137165	T	C	0.124	-0.0314569	0.00545122	8.06993e-09
Smoking initiation	rs12028949	1	154142265	C	T	0.124	-0.0315512	0.00545122	6.96001e-09
Smoking initiation	rs1173577158	1	154145532	G	C	0.124	-0.0315512	0.00545122	6.98007e-09
Smoking initiation	rs6676022	1	154162503	T	C	0.117	-0.0321801	0.00547078	4.06004e-09
Smoking initiation	rs3811455	1	154164082	T	C	0.124	-0.031204	0.00543193	9.23996e-09
Smoking initiation	rs980630145	1	154194579	A	G	0.118	-0.0323419	0.00545122	2.98999e-09
Smoking initiation	rs12026615	1	154210210	C	T	0.124	-0.0327163	0.0053213	7.74997e-10
Smoking initiation	rs6673752	1	154219177	C	G	0.124	-0.0323889	0.00533915	1.29e-09
Smoking initiation	rs3828077	1	154232610	G	A	0.124	-0.0319011	0.00533915	2.27002e-09
Smoking initiation	rs2050586	1	87905828	C	G	0.355	-0.0205467	0.00370828	2.99999e-08
Smoking initiation	rs12089815	1	91189933	A	G	0.526	-0.02205	0.0035676	6.44006e-10
Smoking initiation	rs10922911	1	91205831	T	C	0.401	0.0218534	0.00366263	2.38002e-09
Smoking initiation	rs7548936	1	91207757	C	G	0.409	0.0220643	0.00365712	1.64999e-09
Smoking initiation	rs2166171	1	91208451	C	T	0.4	0.0217809	0.00366078	2.71e-09
Smoking initiation	rs12022778	1	50603995	C	A	0.203	0.0259385	0.00440332	3.86999e-09
Smoking initiation	rs6669839	1	50625979	T	C	0.204	0.0260041	0.0043955	3.36001e-09
Smoking initiation	rs12731486	1	66342930	G	A	0.196	-0.0251655	0.00442796	1.32999e-08
Smoking initiation	rs34868502	1	66348345	T	G	0.195	-0.0256184	0.00445285	8.77991e-09
Smoking initiation	rs4071565	1	66349959	T	C	0.194	-0.0255893	0.0044613	9.50999e-09
Smoking initiation	rs12066442	1	66365791	C	A	0.496	-0.0196364	0.00355559	3.27002e-08
Smoking initiation	rs17417079	1	66370116	T	A	0.235	-0.0241973	0.00418066	7.19002e-09
Smoking initiation	rs11208765	1	66372089	C	A	0.492	-0.0198286	0.00355559	2.39999e-08
Smoking initiation	rs12068439	1	66375548	C	T	0.496	-0.0195719	0.00355559	3.73999e-08
Smoking initiation	rs1937445	1	66378012	T	C	0.291	-0.0226079	0.00390605	7.15007e-09
Smoking initiation	rs12737722	1	66397284	T	C	0.228	-0.0249071	0.0041686	2.33002e-09
Smoking initiation	rs12058296	1	66402424	A	C	0.333	-0.0206388	0.00375561	3.86002e-08
Smoking initiation	rs4554696	1	66408011	T	C	0.364	-0.022458	0.00369707	1.26999e-09
Smoking initiation	rs1174433493	1	66408646	T	C	0.26	-0.0262927	0.00403311	6.95024e-11
Smoking initiation	rs3009872	1	66411400	C	T	0.436	-0.025111	0.00359095	2.74031e-12
Smoking initiation	rs11208776	1	66411733	T	A	0.511	0.025273	0.00356702	1.36994e-12
Smoking initiation	rs7543245	1	66413965	A	T	0.261	-0.0259501	0.00402823	1.17999e-10
Smoking initiation	rs6690101	1	66414039	C	T	0.512	0.0253695	0.00356645	1.16011e-12
Smoking initiation	rs11208779	1	66417145	C	G	0.509	0.0257877	0.00356244	4.49987e-13
Smoking initiation	rs75700729	1	66422458	A	T	0.227	-0.02409	0.0041746	7.80998e-09
Smoking initiation	rs1318475	1	66430192	C	G	0.634	0.0223665	0.00369707	1.47001e-09
Smoking initiation	rs1937439	1	66439127	C	A	0.284	-0.0237029	0.00393413	1.72001e-09
Smoking initiation	rs1937436	1	66441329	A	G	0.287	-0.0235968	0.00393827	2.03002e-09
Smoking initiation	rs10889591	1	66442338	T	C	0.634	0.0222615	0.00369489	1.7e-09
Smoking initiation	rs2503199	1	66444017	T	C	0.634	0.0222922	0.00369489	1.61998e-09
Smoking initiation	rs1937433	1	66444183	G	C	0.51	0.0256118	0.003562	6.35038e-13
Smoking initiation	rs2503197	1	66444649	A	G	0.634	0.0222922	0.00369489	1.64999e-09
Smoking initiation	rs12564578	1	66445516	A	G	0.287	-0.0237279	0.00393827	1.7e-09
Smoking initiation	rs2503196	1	66447523	G	T	0.633	0.0222922	0.00369489	1.57e-09
Smoking initiation	rs59255680	1	66453384	C	T	0.288	-0.0239304	0.00393413	1.15001e-09
Smoking initiation	rs5023204	1	66453835	C	T	0.287	-0.0240594	0.00393413	9.54004e-10
Smoking initiation	rs6664582	1	66460947	C	T	0.229	-0.0243061	0.0041746	5.73997e-09
Smoking initiation	rs7548579	1	66464958	G	C	0.227	-0.0244487	0.00419292	5.53006e-09
Smoking initiation	rs61799586	1	66467535	G	A	0.227	-0.0245921	0.00419292	4.47003e-09
Smoking initiation	rs35297113	1	66476062	C	T	0.227	-0.0245203	0.00418676	4.68997e-09
Smoking initiation	rs17419964	1	66482453	G	A	0.275	-0.0243032	0.00392191	5.78003e-10
Smoking initiation	rs4360504	1	66493152	C	T	0.528	0.0207412	0.0035676	6.23003e-09
Smoking initiation	rs2842187	1	44014949	C	T	0.648	0.0303341	0.00369489	2.19989e-16
Smoking initiation	rs11580258	1	44016015	A	G	0.351	-0.030352	0.00369707	2.1702e-16
Smoking initiation	rs11210869	1	44026040	G	A	0.352	-0.0302666	0.00369489	2.5398e-16
Smoking initiation	rs10789435	1	44026053	G	T	0.767	-0.0284276	0.00432012	4.73042e-11
Smoking initiation	rs3000761	1	44026089	T	C	0.233	0.0282444	0.0043274	6.64967e-11
Smoking initiation	rs2478978	1	44031657	T	C	0.227	0.0316051	0.00431291	2.33024e-13
Smoking initiation	rs3791137	1	44050004	A	G	0.772	-0.0327486	0.00438013	7.76962e-14
Smoking initiation	rs3828150	1	44050856	C	T	0.777	-0.0329821	0.00438013	5.14044e-14
Smoking initiation	rs6698389	1	44051574	G	A	0.359	-0.0300395	0.00367815	3.16009e-16
Smoking initiation	rs501299	1	44051834	C	A	0.359	-0.0299555	0.00367615	3.71963e-16
Smoking initiation	rs492929	1	44068275	A	G	0.287	-0.0241493	0.00390216	6.03004e-10
Smoking initiation	rs530373	1	44070032	G	A	0.718	-0.0296084	0.00404798	2.55976e-13
Smoking initiation	rs549845	1	44076469	A	G	0.673	-0.0333912	0.00388691	8.72971e-18
Smoking initiation	rs55684236	1	44080009	A	G	0.334	-0.0295057	0.00375026	3.69999e-15
Smoking initiation	rs653953	1	44083015	A	G	0.662	-0.0311487	0.00381111	3.08035e-16
Smoking initiation	rs1404452397	1	44083874	G	A	0.754	-0.0300749	0.00416264	4.9204e-13
Smoking initiation	rs10890268	1	44095108	G	A	0.754	-0.029698	0.00416264	9.81974e-13
Smoking initiation	rs2970610	1	44097530	C	T	0.649	-0.0307215	0.00380177	6.57052e-16
Smoking initiation	rs585652	1	44099910	C	T	0.754	-0.0294343	0.00416264	1.55991e-12
Smoking initiation	rs664336	1	44101800	G	A	0.754	-0.0294806	0.00415673	1.32008e-12
Smoking initiation	rs530201	1	44102257	C	T	0.754	-0.0294219	0.00415673	1.42988e-12
Smoking initiation	rs564318	1	44103714	A	G	0.749	-0.0299765	0.00414505	4.84953e-13
Smoking initiation	rs649504	1	44105948	C	T	0.749	-0.0299191	0.00414505	5.17965e-13
Smoking initiation	rs574736	1	44106266	T	C	0.749	-0.0299191	0.00414505	5.40008e-13
Smoking initiation	rs581005	1	44106986	T	G	0.749	-0.0298904	0.00414505	5.42001e-13
Smoking initiation	rs2367724	1	44107428	T	C	0.658	-0.0310705	0.0037987	2.83988e-16
Smoking initiation	rs609171	1	44110216	C	A	0.749	-0.0295894	0.00413928	8.9002e-13
Smoking initiation	rs1314923	1	44113441	C	T	0.749	-0.0295726	0.00414505	9.77913e-13
Smoking initiation	rs519357	1	44115022	G	A	0.749	-0.0308944	0.00432184	8.72971e-13
Smoking initiation	rs61768371	1	44118406	A	G	0.334	-0.0285902	0.00374762	2.38013e-14
Smoking initiation	rs2274465	1	44121557	G	C	0.334	-0.0285947	0.003745	2.21004e-14
Smoking initiation	rs11589584	1	44122473	G	T	0.334	-0.0285702	0.003745	2.30994e-14
Smoking initiation	rs61768372	1	44123988	T	C	0.334	-0.0286238	0.0037424	2.05022e-14
Smoking initiation	rs1973512	1	44128047	G	A	0.749	-0.029163	0.00414505	1.94984e-12
Smoking initiation	rs669446	1	44129779	G	A	0.69	-0.0217887	0.00383381	1.33999e-08
Smoking initiation	rs489319	1	44131794	T	C	0.33	-0.0271746	0.00378669	7.23936e-13
Smoking initiation	rs607062	1	44133016	C	T	0.738	-0.0258313	0.00408941	2.67997e-10
Smoking initiation	rs10789442	1	44140075	C	A	0.322	-0.026065	0.00377793	5.10975e-12
Smoking initiation	rs3791034	1	44145130	G	A	0.32	-0.0259827	0.00377793	5.94977e-12
Smoking initiation	rs4660257	1	44148168	C	T	0.295	-0.0254882	0.00388691	5.36043e-11
Smoking initiation	rs4660740	1	44148617	G	A	0.25	-0.0242916	0.00410018	3.14e-09
Smoking initiation	rs304303	1	44178070	G	T	0.729	-0.0241739	0.00402339	1.84001e-09
Smoking initiation	rs11210907	1	44191759	T	C	0.712	-0.0251908	0.00396817	2.18998e-10
Smoking initiation	rs7551551	1	44213482	A	C	0.304	-0.0215189	0.00386491	2.58e-08
Smoking initiation	rs56338811	1	44214888	G	A	0.318	-0.0217153	0.00385082	1.68e-08
Smoking initiation	rs6700256	1	44216887	A	G	0.318	-0.0217153	0.00385082	1.75001e-08
Smoking initiation	rs6429639	1	44217753	A	G	0.317	-0.0217691	0.0038543	1.66001e-08
Smoking initiation	rs112518613	1	44224985	C	T	0.318	-0.0215783	0.00385082	2.12002e-08
Smoking initiation	rs6664485	1	44225532	C	T	0.318	-0.0215439	0.00385082	2.22998e-08
Smoking initiation	rs11210916	1	44232926	A	G	0.317	-0.0214058	0.00385082	2.71e-08
Smoking initiation	rs6656457	1	44233662	C	G	0.318	-0.0212825	0.00384736	3.23996e-08
Smoking initiation	rs7531165	1	44237247	T	C	0.31	-0.0212319	0.00385082	3.61002e-08
Smoking initiation	rs301806	1	8482078	T	C	0.554	0.0213534	0.00360938	3.29003e-09
Smoking initiation	rs301802	1	8497307	A	T	0.556	0.0205597	0.00361197	1.24e-08
Smoking initiation	rs12735281	1	73318108	G	A	0.476	0.0201312	0.00355873	1.55998e-08
Smoking initiation	rs11210076	1	73323631	C	T	0.476	0.0200699	0.00355903	1.73002e-08
Smoking initiation	rs12143796	1	73343388	T	C	0.474	0.0200699	0.00355903	1.74e-08
Smoking initiation	rs4272573	1	73402421	G	C	0.475	-0.0198256	0.00356078	2.55e-08
Smoking initiation	rs6424507	1	73408983	C	T	0.47	-0.0200756	0.00356004	1.68e-08
Smoking initiation	rs12745861	1	73415014	T	C	0.474	0.0201976	0.00355935	1.42001e-08
Smoking initiation	rs4584349	1	73419657	T	C	0.474	-0.020145	0.00356117	1.57e-08
Smoking initiation	rs7516673	1	73429853	G	A	0.47	-0.020374	0.00356289	1.09999e-08
Smoking initiation	rs7540296	1	73447725	T	A	0.479	0.0210503	0.00355815	3.38003e-09
Smoking initiation	rs1472156355	1	73448345	C	G	0.469	-0.0212012	0.00356335	2.72001e-09
Smoking initiation	rs6657069	1	73450706	A	G	0.468	-0.0212041	0.00356383	2.66999e-09
Smoking initiation	rs12405997	1	73458994	G	T	0.5	0.0198618	0.00355584	2.30001e-08
Smoking initiation	rs12118981	1	73466004	A	C	0.497	0.0203329	0.0035557	1.06001e-08
Smoking initiation	rs4298682	1	73467516	T	A	0.499	0.0202398	0.00355576	1.23001e-08
Smoking initiation	rs12119161	1	73489496	G	A	0.499	0.0200515	0.00355576	1.72001e-08
Smoking initiation	rs4559446	1	73507348	G	C	0.452	-0.0202463	0.0035735	1.49001e-08
Smoking initiation	rs12410787	1	73522589	T	C	0.532	0.020002	0.00356383	2.01999e-08
Smoking initiation	rs6690611	1	73522868	A	C	0.452	-0.0200562	0.0035735	2.04e-08
Smoking initiation	rs12022006	1	73524351	A	C	0.452	-0.0199924	0.0035735	2.15001e-08
Smoking initiation	rs1327078602	1	73531286	T	C	0.499	0.0198611	0.0035557	2.29002e-08
Smoking initiation	rs4614208	1	73537454	C	A	0.532	0.0198106	0.00356383	2.65003e-08
Smoking initiation	rs12755125	1	73538089	A	G	0.499	0.0199563	0.0035557	1.98002e-08
Smoking initiation	rs35493511	1	73542285	C	T	0.499	0.0200196	0.0035557	1.81999e-08
Smoking initiation	rs35449387	1	73542540	G	A	0.499	0.0200511	0.0035557	1.68e-08
Smoking initiation	rs4650177	1	73542900	G	A	0.532	0.0199384	0.00356383	2.19999e-08
Smoking initiation	rs61773609	1	73545913	A	G	0.532	0.0199384	0.00356383	2.21998e-08
Smoking initiation	rs11589392	1	73546362	C	T	0.532	0.0199702	0.00356383	2.10999e-08
Smoking initiation	rs11811400	1	73549987	G	A	0.532	0.0199411	0.00356433	2.21998e-08
Smoking initiation	rs12138265	1	73551261	A	G	0.499	0.019988	0.0035557	1.91999e-08
Smoking initiation	rs12046843	1	73552107	C	T	0.445	-0.0197758	0.00357497	3.11997e-08
Smoking initiation	rs7543704	1	73552835	T	C	0.532	0.019915	0.00356536	2.27002e-08
Smoking initiation	rs6424511	1	73554722	C	G	0.531	0.0198482	0.00356484	2.61e-08
Smoking initiation	rs7550849	1	73555023	G	A	0.532	0.0200105	0.00356536	2e-08
Smoking initiation	rs4495635	1	73556846	T	C	0.529	0.0197115	0.00356335	3.15e-08
Smoking initiation	rs10890006	1	73558100	T	A	0.532	0.0198161	0.00356484	2.77997e-08
Smoking initiation	rs4292907	1	73559174	C	T	0.532	0.0198802	0.00356484	2.49e-08
Smoking initiation	rs11210124	1	73559856	T	C	0.532	0.0198133	0.00356433	2.71e-08
Smoking initiation	rs1399725963	1	73561690	C	T	0.532	0.0198482	0.00356484	2.61e-08
Smoking initiation	rs11210128	1	73580187	C	T	0.499	0.0195733	0.00355584	3.63003e-08
Smoking initiation	rs4622012	1	73581434	G	C	0.531	0.0195551	0.00356433	4.18004e-08
Smoking initiation	rs7526981	1	73596619	C	T	0.499	0.0197333	0.0035557	2.89001e-08
Smoking initiation	rs12137042	1	73600989	C	T	0.499	0.019637	0.0035557	3.40997e-08
Smoking initiation	rs12119633	1	73602873	T	C	0.498	0.0197013	0.0035557	3.07001e-08
Smoking initiation	rs60273785	1	73611675	G	A	0.499	0.0194757	0.00355576	4.26e-08
Smoking initiation	rs11576269	1	73611960	C	A	0.499	0.0196378	0.00355584	3.42003e-08
Smoking initiation	rs4593761	1	73613322	G	C	0.499	0.0195738	0.00355593	3.62001e-08
Smoking initiation	rs4571921	1	73613426	C	T	0.499	0.0195738	0.00355593	3.76002e-08
Smoking initiation	rs61767607	1	73617423	T	C	0.499	0.0196056	0.00355584	3.55001e-08
Smoking initiation	rs4369180	1	73618752	G	A	0.499	0.0195733	0.00355584	3.76002e-08
Smoking initiation	rs10399828	1	73619432	T	G	0.484	-0.0195213	0.00355815	4.08997e-08
Smoking initiation	rs61766376	1	73621176	A	G	0.499	0.0196695	0.00355576	3.11e-08
Smoking initiation	rs12120825	1	73621409	G	A	0.488	0.0194429	0.0035557	4.45e-08
Smoking initiation	rs7528640	1	73622669	C	A	0.488	0.0195078	0.0035557	4.15997e-08
Smoking initiation	rs11210156	1	73627002	A	G	0.488	0.0194754	0.0035557	4.41998e-08
Smoking initiation	rs6666765	1	73628722	T	C	0.488	0.0195078	0.0035557	4.00996e-08
Smoking initiation	rs11210162	1	73629341	G	A	0.488	0.0195078	0.0035557	4.02004e-08
Smoking initiation	rs11210164	1	73630073	A	C	0.488	0.0195078	0.0035557	4.13e-08
Smoking initiation	rs12122520	1	73635177	A	G	0.499	0.0197666	0.00355593	2.72001e-08
Smoking initiation	rs12137388	1	73635313	T	C	0.474	0.0211104	0.00355815	2.94002e-09
Smoking initiation	rs4650195	1	73637641	A	G	0.488	0.0195725	0.0035557	3.77998e-08
Smoking initiation	rs35133930	1	73638323	G	A	0.488	0.0195078	0.0035557	4.02004e-08
Smoking initiation	rs6695455	1	73638834	C	A	0.488	0.0194429	0.0035557	4.58997e-08
Smoking initiation	rs34868208	1	73640914	T	A	0.488	0.0197653	0.0035557	2.77e-08
Smoking initiation	rs34956095	1	73640940	T	A	0.488	0.0197333	0.0035557	2.90998e-08
Smoking initiation	rs6657885	1	73642630	C	A	0.488	0.0197016	0.00355576	2.98003e-08
Smoking initiation	rs386632378	1	73643871	A	T	0.487	0.019925	0.00355576	2.13998e-08
Smoking initiation	rs10890016	1	73644897	C	T	0.493	-0.0195103	0.00355616	4.17004e-08
Smoking initiation	rs35578487	1	73645150	G	C	0.489	0.0197653	0.0035557	2.77e-08
Smoking initiation	rs12137298	1	73645739	A	C	0.489	0.0196048	0.0035557	3.44001e-08
Smoking initiation	rs11210172	1	73646085	T	C	0.489	0.0196048	0.0035557	3.52996e-08
Smoking initiation	rs4601539	1	73646317	C	T	0.489	0.019637	0.0035557	3.39e-08
Smoking initiation	rs4650199	1	73652122	C	T	0.505	0.0229604	0.00355559	1.05e-10
Smoking initiation	rs11210176	1	73654543	A	G	0.469	0.0234147	0.00356244	4.94994e-11
Smoking initiation	rs12069039	1	73658085	C	G	0.491	0.0226042	0.0035563	2.03002e-10
Smoking initiation	rs10789360	1	73658307	G	T	0.491	0.0226042	0.0035563	2.07998e-10
Smoking initiation	rs12132090	1	73661661	C	T	0.491	0.022492	0.0035563	2.5e-10
Smoking initiation	rs11210179	1	73663180	A	G	0.491	0.022492	0.0035563	2.47999e-10
Smoking initiation	rs889387893	1	73668836	G	A	0.482	0.0227016	0.00355843	1.74e-10
Smoking initiation	rs10890021	1	73668882	A	T	0.482	0.0227294	0.00355843	1.71002e-10
Smoking initiation	rs4475699	1	73684273	A	G	0.482	-0.0220662	0.0035563	5.54996e-10
Smoking initiation	rs6684541	1	73706169	C	A	0.481	0.0229788	0.00355843	1.07999e-10
Smoking initiation	rs1442083007	1	73706712	A	T	0.481	0.0230063	0.00355843	9.88098e-11
Smoking initiation	rs12404978	1	73708637	G	A	0.48	-0.0222935	0.00355616	3.70997e-10
Smoking initiation	rs12136984	1	73725998	G	T	0.492	0.0229659	0.00355645	1.09001e-10
Smoking initiation	rs12077046	1	73739641	C	G	0.499	0.0238033	0.0035563	2.14981e-11
Smoking initiation	rs11210195	1	73749283	T	C	0.49	-0.0239045	0.00355559	1.77992e-11
Smoking initiation	rs11210196	1	73750567	T	C	0.494	-0.0241437	0.00355593	1.15001e-11
Smoking initiation	rs12142515	1	73752009	A	T	0.498	0.0239093	0.0035563	1.75995e-11
Smoking initiation	rs7549372	1	73755529	G	A	0.498	0.0239358	0.0035563	1.71989e-11
Smoking initiation	rs12049376	1	73764712	A	G	0.496	-0.0236951	0.00355604	2.72019e-11
Smoking initiation	rs7532462	1	73766162	T	G	0.495	-0.0240124	0.00355593	1.44012e-11
Smoking initiation	rs1923240	1	73771345	G	A	0.492	-0.023772	0.00355559	2.33991e-11
Smoking initiation	rs1475062	1	73773189	A	G	0.605	-0.024522	0.00368428	2.78997e-11
Smoking initiation	rs11210204	1	73777991	G	C	0.605	-0.0244251	0.00368222	3.23966e-11
Smoking initiation	rs550510143	1	73778100	T	C	0.606	-0.0243973	0.00368222	3.41036e-11
Smoking initiation	rs10890032	1	73789324	C	T	0.63	-0.0241683	0.00372482	8.84097e-11
Smoking initiation	rs12737087	1	73790407	A	G	0.491	-0.0236121	0.00355561	3.19963e-11
Smoking initiation	rs1885246	1	73793499	C	T	0.602	-0.024467	0.00368018	2.96006e-11
Smoking initiation	rs2145784	1	73797927	T	A	0.602	-0.0244393	0.00368018	3.0903e-11
Smoking initiation	rs6700324	1	73810915	T	A	0.6	-0.0244678	0.00367615	2.87012e-11
Smoking initiation	rs1951361	1	73811954	A	G	0.602	-0.0243704	0.00367815	3.4898e-11
Smoking initiation	rs10749820	1	73812598	G	C	0.595	-0.0241845	0.00366263	3.99025e-11
Smoking initiation	rs10789368	1	73814159	G	A	0.491	-0.0239578	0.00355565	1.58016e-11
Smoking initiation	rs6673702	1	73821779	G	T	0.601	-0.0244678	0.00367615	2.86022e-11
Smoking initiation	rs1923219	1	73830471	A	G	0.6	-0.024523	0.00367615	2.48028e-11
Smoking initiation	rs2025080	1	73832675	T	C	0.606	-0.0243571	0.00367615	3.4898e-11
Smoking initiation	rs2340402	1	73835741	A	G	0.491	-0.0240891	0.00355561	1.24997e-11
Smoking initiation	rs12034860	1	73836769	G	A	0.603	-0.0244678	0.00367615	2.87012e-11
Smoking initiation	rs12117304	1	73837640	C	T	0.603	-0.024523	0.00367615	2.5398e-11
Smoking initiation	rs1923223	1	73839564	C	T	0.603	-0.024578	0.00367615	2.25996e-11
Smoking initiation	rs1923224	1	73839921	C	T	0.601	-0.0246329	0.00367615	2.05022e-11
Smoking initiation	rs7516608	1	73843213	G	T	0.605	-0.024218	0.00367615	4.44017e-11
Smoking initiation	rs1923226	1	73846894	T	C	0.493	-0.0238251	0.00355559	2.03002e-11
Smoking initiation	rs7546305	1	73847802	T	C	0.493	-0.023772	0.00355559	2.35017e-11
Smoking initiation	rs7547059	1	73848537	A	C	0.586	-0.0238901	0.00364321	5.44001e-11
Smoking initiation	rs1360934508	1	73852090	C	T	0.586	-0.0235088	0.00364489	1.10999e-10
Smoking initiation	rs1923231	1	73852939	C	T	0.586	-0.023537	0.00364489	1.07999e-10
Smoking initiation	rs1923234	1	73853481	A	G	0.586	-0.0233495	0.00364658	1.49001e-10
Smoking initiation	rs1923236	1	73853826	C	T	0.586	-0.0234914	0.00364658	1.2e-10
Smoking initiation	rs1856410	1	73857494	G	A	0.586	-0.0237448	0.00364658	7.45075e-11
Smoking initiation	rs5015578	1	73857844	G	A	0.586	-0.0236044	0.00364658	9.8107e-11
Smoking initiation	rs1421991699	1	73860311	C	A	0.586	-0.0239678	0.00364658	4.83949e-11
Smoking initiation	rs10493518	1	73860631	A	G	0.48	-0.0237777	0.00355645	2.29985e-11
Smoking initiation	rs11210232	1	73864251	T	C	0.48	-0.0236989	0.00355661	2.60976e-11
Smoking initiation	rs1885250	1	73865790	A	G	0.48	-0.0235651	0.00355661	3.41036e-11
Smoking initiation	rs1805215	1	73866109	T	A	0.659	-0.0225388	0.00382068	3.63999e-09
Smoking initiation	rs1416268	1	73866272	C	T	0.587	-0.0240068	0.00364829	4.61955e-11
Smoking initiation	rs2340404	1	73873036	G	A	0.655	-0.0228603	0.00382068	2.20999e-09
Smoking initiation	rs1316718	1	73874321	A	G	0.48	-0.0234294	0.00355645	4.38026e-11
Smoking initiation	rs10465868	1	73880654	G	A	0.48	-0.0234294	0.00355645	4.53002e-11
Smoking initiation	rs1475064	1	73882478	G	A	0.584	-0.0243645	0.00364829	2.47002e-11
Smoking initiation	rs1424521433	1	73889110	C	T	0.48	-0.023564	0.00355645	3.40017e-11
Smoking initiation	rs7521446	1	73890390	C	T	0.48	-0.0236443	0.00355645	2.9703e-11
Smoking initiation	rs7519030	1	73890473	T	A	0.48	-0.0236711	0.00355645	2.83009e-11
Smoking initiation	rs71575471	1	73891887	A	G	0.482	-0.023564	0.00355645	3.48017e-11
Smoking initiation	rs56060088	1	73894768	A	G	0.482	-0.0231553	0.00355604	7.54918e-11
Smoking initiation	rs6672225	1	73897246	A	T	0.483	-0.0230732	0.00355604	8.52904e-11
Smoking initiation	rs11210242	1	73897809	T	C	0.479	-0.0231279	0.00355604	7.9506e-11
Smoking initiation	rs11210247	1	73900932	C	T	0.482	-0.0232357	0.00355584	6.4003e-11
Smoking initiation	rs10749824	1	73900947	A	G	0.664	-0.0220956	0.00384053	8.88996e-09
Smoking initiation	rs4537505	1	73902988	G	C	0.661	-0.0221898	0.00383381	6.98007e-09
Smoking initiation	rs1407320982	1	73904937	G	A	0.48	-0.023265	0.00355616	6.00067e-11
Smoking initiation	rs1500429	1	73917111	C	A	0.661	-0.0215327	0.00383049	1.90999e-08
Smoking initiation	rs12039430	1	73926994	T	A	0.493	-0.0214226	0.00355565	1.7e-09
Smoking initiation	rs1578022	1	73944277	G	C	0.6	-0.0224155	0.00367024	1.03001e-09
Smoking initiation	rs12239956	1	73944904	A	T	0.494	-0.021628	0.00355561	1.2e-09
Smoking initiation	rs12742409	1	73974388	T	C	0.493	-0.0215415	0.00355584	1.38e-09
Smoking initiation	rs1338653	1	73987608	C	T	0.493	-0.0213346	0.00355576	1.96002e-09
Smoking initiation	rs6604867	1	74992278	C	T	0.548	-0.0216947	0.00358602	1.45999e-09
Smoking initiation	rs7526762	1	74993318	G	A	0.55	-0.0217243	0.00358602	1.41e-09
Smoking initiation	rs7525548	1	75001474	T	A	0.548	-0.0219428	0.00358324	8.92997e-10
Smoking initiation	rs2867131	2	610603	C	T	0.829	0.0343056	0.00476651	6.20012e-13
Smoking initiation	rs2860323	2	614210	G	A	0.828	0.0327116	0.00466833	2.41991e-12
Smoking initiation	rs1436558881	2	621185	C	T	0.828	0.0348753	0.00473279	1.71002e-13
Smoking initiation	rs6548237	2	621461	C	A	0.828	0.0316965	0.00466833	1.11995e-11
Smoking initiation	rs939582	2	622723	G	A	0.829	0.0350674	0.00473279	1.26999e-13
Smoking initiation	rs6731872	2	624205	G	T	0.829	0.0352267	0.00473279	9.64051e-14
Smoking initiation	rs2867123	2	624524	C	G	0.829	0.0350035	0.00473279	1.42004e-13
Smoking initiation	rs7576624	2	625029	T	C	0.829	0.0348901	0.00472178	1.49005e-13
Smoking initiation	rs6744646	2	628504	G	A	0.827	0.0346497	0.00473279	2.52e-13
Smoking initiation	rs6735024	2	630509	C	T	0.83	0.0346013	0.00474392	2.99985e-13
Smoking initiation	rs7569102	2	631335	T	G	0.83	0.0344553	0.00473279	3.36977e-13
Smoking initiation	rs7585056	2	631528	G	A	0.83	0.0342418	0.00474392	5.39014e-13
Smoking initiation	rs11127486	2	632101	T	C	0.83	0.0341615	0.00473279	5.19996e-13
Smoking initiation	rs1241390134	2	632529	C	T	0.83	0.0341615	0.00473279	5.25049e-13
Smoking initiation	rs71415994	2	635866	G	A	0.83	0.0347466	0.00473279	2.13993e-13
Smoking initiation	rs6749375	2	636017	T	C	0.83	0.034227	0.00473279	4.7698e-13
Smoking initiation	rs4854345	2	638190	G	A	0.83	0.034325	0.00473279	4.16965e-13
Smoking initiation	rs386642151	2	638566	G	C	0.83	0.0342746	0.00474392	4.90004e-13
Smoking initiation	rs71415995	2	639061	G	T	0.83	0.034585	0.00473279	2.77013e-13
Smoking initiation	rs4854347	2	641159	C	A	0.827	0.0342923	0.00473279	4.38026e-13
Smoking initiation	rs13391851	2	642467	G	A	0.83	0.0344227	0.00473279	3.44985e-13
Smoking initiation	rs13025697	2	644529	C	T	0.827	0.0342923	0.00473279	4.24033e-13
Smoking initiation	rs7559018	2	645203	T	C	0.827	0.0342597	0.00473279	4.41977e-13
Smoking initiation	rs7567710	2	645372	G	T	0.827	0.0342923	0.00473279	4.38026e-13
Smoking initiation	rs7571957	2	646803	C	T	0.828	0.034325	0.00473279	4.07005e-13
Smoking initiation	rs4854349	2	647861	C	T	0.822	0.0344075	0.00472178	3.16009e-13
Smoking initiation	rs1320336	2	650012	A	G	0.174	-0.0342451	0.00472178	4.10015e-13
Smoking initiation	rs13386517	2	650479	C	G	0.174	-0.0344075	0.00472178	3.16009e-13
Smoking initiation	rs2867113	2	651365	A	G	0.128	-0.0348717	0.0050491	4.94994e-12
Smoking initiation	rs2867114	2	651380	T	C	0.116	-0.0349521	0.0051703	1.36994e-11
Smoking initiation	rs796680050	2	651482	G	T	0.174	-0.0344877	0.00473279	3.1703e-13
Smoking initiation	rs7608050	2	652247	A	G	0.174	-0.0342125	0.00472178	4.39036e-13
Smoking initiation	rs13412194	2	653245	C	A	0.174	-0.0346013	0.00472178	2.39001e-13
Smoking initiation	rs36192159	2	137359506	C	T	0.181	0.0231833	0.00411113	1.72001e-08
Smoking initiation	rs1947099	2	137411705	C	A	0.182	0.0235851	0.00410564	9.41001e-09
Smoking initiation	rs1278652342	2	137414544	A	G	0.182	0.0234731	0.00411113	1.16001e-08
Smoking initiation	rs34884933	2	137423604	G	A	0.191	0.022403	0.00406321	3.57001e-08
Smoking initiation	rs34328142	2	137432131	A	G	0.19	0.0225785	0.00406837	2.82001e-08
Smoking initiation	rs11681380	2	137433213	A	G	0.19	0.0222922	0.00406321	4.20001e-08
Smoking initiation	rs13007464	2	137438057	A	C	0.19	0.022218	0.00406321	4.54999e-08
Smoking initiation	rs6716439	2	137447610	T	C	0.191	0.0226595	0.00406321	2.45002e-08
Smoking initiation	rs34041874	2	137476062	G	A	0.19	0.022623	0.00406321	2.53998e-08
Smoking initiation	rs1593761	2	137480382	G	A	0.81	-0.0228409	0.00406321	1.90999e-08
Smoking initiation	rs13033963	2	137485271	C	T	0.191	0.0228915	0.00405302	1.66001e-08
Smoking initiation	rs35398018	2	137497157	C	A	0.191	0.0232058	0.00405809	1.09999e-08
Smoking initiation	rs35169536	2	137500923	A	C	0.191	0.0229201	0.00405809	1.63001e-08
Smoking initiation	rs34894826	2	137544157	C	A	0.191	0.0230634	0.00405809	1.31999e-08
Smoking initiation	rs3951770	2	137544376	T	C	0.192	0.0230634	0.00405809	1.29999e-08
Smoking initiation	rs34650811	2	137549720	G	A	0.191	0.0232705	0.00406321	1.01e-08
Smoking initiation	rs34399632	2	137571174	G	A	0.189	0.0240306	0.00407356	3.61002e-09
Smoking initiation	rs36106344	2	137587139	A	G	0.188	0.0236692	0.00408941	7.05992e-09
Smoking initiation	rs13009718	2	137589080	G	T	0.191	0.0238141	0.00408409	5.62005e-09
Smoking initiation	rs7598540	2	137602942	C	T	0.189	0.0233242	0.0040788	1.06999e-08
Smoking initiation	rs778213	2	137604763	T	C	0.802	-0.0238269	0.00406837	4.70002e-09
Smoking initiation	rs72844022	2	137610788	G	A	0.191	0.0232229	0.00407356	1.19001e-08
Smoking initiation	rs2565215	2	137613394	T	C	0.743	-0.0218996	0.00384736	1.24e-08
Smoking initiation	rs35845238	2	137617708	G	C	0.191	0.0232885	0.0040788	1.13e-08
Smoking initiation	rs1649568	2	137621437	A	G	0.783	-0.0224069	0.003986	1.93001e-08
Smoking initiation	rs2652446	2	155654757	T	C	0.517	0.0221538	0.00356117	4.97004e-10
Smoking initiation	rs2591148	2	155660544	G	A	0.579	0.0203326	0.00360561	1.69001e-08
Smoking initiation	rs2652453	2	155670875	C	T	0.539	0.0233981	0.0035765	6.20012e-11
Smoking initiation	rs2652460	2	155684338	G	A	0.519	0.0228635	0.003562	1.40001e-10
Smoking initiation	rs13412421	2	155885415	T	C	0.572	0.0205839	0.0035941	9.97011e-09
Smoking initiation	rs6724888	2	155902093	G	A	0.572	0.0202616	0.00359303	1.7e-08
Smoking initiation	rs7609050	2	156021862	C	A	0.52	0.0230613	0.00355843	9.25977e-11
Smoking initiation	rs16838817	2	156025572	A	G	0.52	0.023118	0.00355873	8.37915e-11
Smoking initiation	rs13416433	2	156032476	T	C	0.52	0.0230082	0.00355873	1.02e-10
Smoking initiation	rs6435611	2	156067949	G	A	0.52	0.0225374	0.00355903	2.38002e-10
Smoking initiation	rs6435612	2	156067956	T	C	0.52	0.0225374	0.00355903	2.37001e-10
Smoking initiation	rs1484974	2	156091492	C	A	0.52	0.0226196	0.00355873	2.09002e-10
Smoking initiation	rs11678980	2	162101261	A	G	0.434	0.0203418	0.0035682	1.19001e-08
Smoking initiation	rs11693702	2	162802184	A	T	0.422	0.0273445	0.00357208	1.91999e-14
Smoking initiation	rs4637136	2	162811186	G	A	0.392	0.0273246	0.0035941	2.90001e-14
Smoking initiation	rs2970933	2	162854276	C	T	0.606	-0.0257991	0.00359851	7.46965e-13
Smoking initiation	rs2909449	2	162866338	A	G	0.595	-0.0269843	0.00358993	5.70953e-14
Smoking initiation	rs1308778246	2	162872492	G	A	0.603	-0.0257237	0.00359851	8.77001e-13
Smoking initiation	rs1558957	2	162890175	C	T	0.629	-0.0264387	0.00361462	2.5698e-13
Smoking initiation	rs4664446	2	162910403	G	A	0.468	0.0221477	0.00355559	4.78002e-10
Smoking initiation	rs75153133	2	145690649	G	A	0.233	-0.0238693	0.00410564	6.03004e-09
Smoking initiation	rs11682379	2	145693921	T	C	0.232	-0.0233963	0.00411667	1.32999e-08
Smoking initiation	rs786216	2	145713023	A	G	0.257	0.02248	0.00411113	4.45e-08
Smoking initiation	rs1438898	2	145714354	C	A	0.233	-0.0230428	0.00410564	2.01999e-08
Smoking initiation	rs12996204	2	145777814	G	T	0.402	0.0207022	0.00364829	1.40001e-08
Smoking initiation	rs2256460	2	145793456	T	C	0.294	0.0224837	0.00391392	9.08992e-09
Smoking initiation	rs10179412	2	145877910	A	G	0.705	-0.0246297	0.00391392	3.09001e-10
Smoking initiation	rs787441	2	145899022	A	G	0.701	-0.0254437	0.0038983	6.85015e-11
Smoking initiation	rs2457390	2	145931462	A	G	0.698	-0.0233413	0.00387946	1.75001e-09
Smoking initiation	rs275160	2	145967878	C	T	0.688	-0.0212129	0.00384736	3.50002e-08
Smoking initiation	rs13412382	2	146027193	A	G	0.397	0.0211695	0.00361462	4.64997e-09
Smoking initiation	rs58930260	2	146039101	T	C	0.283	0.0264611	0.00387213	8.34065e-12
Smoking initiation	rs62167213	2	146039170	C	A	0.281	0.0263974	0.00387946	1.02e-11
Smoking initiation	rs13003470	2	146058726	T	G	0.307	0.0233055	0.00379566	8.45999e-10
Smoking initiation	rs34219305	2	146066283	A	G	0.311	0.0224755	0.00377221	2.59998e-09
Smoking initiation	rs10187072	2	146101224	T	C	0.538	-0.0286586	0.00356289	8.54083e-16
Smoking initiation	rs6430080	2	146119647	A	C	0.46	0.0356289	0.00356289	1.39991e-23
Smoking initiation	rs1040174	2	146120237	C	G	0.446	-0.031351	0.00357278	1.69981e-18
Smoking initiation	rs13407849	2	146126615	G	C	0.234	-0.0287049	0.00417816	6.3797e-12
Smoking initiation	rs1996286	2	146133472	T	C	0.533	-0.03562	0.003562	1.31009e-23
Smoking initiation	rs2138448	2	146134326	G	A	0.533	-0.0357977	0.003562	1.16011e-23
Smoking initiation	rs1006135	2	146135388	T	A	0.446	-0.031351	0.00357278	1.72982e-18
Smoking initiation	rs1370208428	2	146138737	C	T	0.446	-0.0313856	0.00357208	1.55991e-18
Smoking initiation	rs58110512	2	146138958	A	T	0.234	-0.028588	0.00413928	5.0501e-12
Smoking initiation	rs72863305	2	146139676	A	T	0.234	-0.028618	0.00413928	4.79954e-12
Smoking initiation	rs993338	2	146140290	C	T	0.446	-0.0315478	0.00357208	1.02e-18
Smoking initiation	rs13030994	2	146143090	A	G	0.485	0.0360925	0.0035563	3.56041e-24
Smoking initiation	rs1516139	2	146157912	C	G	0.416	-0.0312615	0.00359303	3.25987e-18
Smoking initiation	rs13389677	2	146158880	C	A	0.222	-0.0275675	0.00419912	5.08042e-11
Smoking initiation	rs1533427	2	146171033	G	A	0.606	0.0283205	0.00362014	5.29054e-15
Smoking initiation	rs2890772	2	146175106	T	G	0.584	0.0300948	0.00362299	9.89008e-17
Smoking initiation	rs1417722668	2	146272860	T	C	0.529	0.0326825	0.00356383	4.70002e-20
Smoking initiation	rs17482414	2	146309983	A	G	0.269	-0.0225131	0.00395515	1.25e-08
Smoking initiation	rs163522	2	45132047	A	G	0.639	0.024676	0.00363828	1.17004e-11
Smoking initiation	rs340496	2	45134871	C	G	0.605	0.0268646	0.00358993	7.26942e-14
Smoking initiation	rs340498	2	45135885	C	A	0.589	0.0262435	0.00358794	2.63998e-13
Smoking initiation	rs540395	2	45138444	C	A	0.435	0.0224199	0.00361329	5.60996e-10
Smoking initiation	rs501964	2	45138941	T	C	0.361	0.0212702	0.00369707	8.94005e-09
Smoking initiation	rs966650828	2	45154908	A	G	0.605	0.0289149	0.00359198	8.41008e-16
Smoking initiation	rs895632	2	45165045	C	A	0.605	0.0287071	0.00359966	1.53003e-15
Smoking initiation	rs83995	2	45167570	T	G	0.628	0.0285619	0.00362444	3.29989e-15
Smoking initiation	rs4953152	2	45170153	A	G	0.338	0.0257263	0.00378083	1.00995e-11
Smoking initiation	rs4953153	2	45184771	A	G	0.531	0.0220662	0.0035563	5.41003e-10
Smoking initiation	rs163507	2	45194289	A	G	0.676	0.0205467	0.00370828	3.05999e-08
Smoking initiation	rs10490159	2	51341259	T	C	0.388	0.0216492	0.00363352	2.59e-09
Smoking initiation	rs12468134	2	51348825	G	A	0.369	0.0217591	0.00365712	2.65999e-09
Smoking initiation	rs7594914	2	51391017	A	G	0.393	0.0206009	0.00363042	1.40001e-08
Smoking initiation	rs880384	2	51394570	G	A	0.392	0.0205688	0.00363042	1.47999e-08
Smoking initiation	rs880381	2	51394817	A	C	0.393	0.0205688	0.00363042	1.45999e-08
Smoking initiation	rs2111372	2	51396083	C	G	0.396	0.0204639	0.0036289	1.73002e-08
Smoking initiation	rs7559134	2	51400778	G	C	0.394	0.0207602	0.00363042	1.06001e-08
Smoking initiation	rs529053593	2	51419186	A	G	0.393	0.0204167	0.00363196	1.86999e-08
Smoking initiation	rs12477826	2	51432981	C	A	0.365	0.0208167	0.00365712	1.25e-08
Smoking initiation	rs2058858	2	51438320	C	A	0.363	0.0208385	0.00365532	1.17999e-08
Smoking initiation	rs5026090	2	51438496	C	A	0.363	0.0209025	0.00365532	1.07999e-08
Smoking initiation	rs1177647514	2	57995348	A	C	0.439	0.0197609	0.00358993	3.69003e-08
Smoking initiation	rs1040604124	2	58148180	A	G	0.622	0.0199765	0.00363509	3.83999e-08
Smoking initiation	rs2717007	2	58149116	A	G	0.622	0.0199102	0.00363509	4.39997e-08
Smoking initiation	rs1518394	2	58171287	G	A	0.625	0.0200211	0.00364321	3.92998e-08
Smoking initiation	rs359243	2	60475509	C	T	0.618	0.0200996	0.00363352	3.12997e-08
Smoking initiation	rs4671382	2	60497135	C	A	0.577	0.0200149	0.00358324	2.37001e-08
Smoking initiation	rs2110398	2	60500484	C	T	0.581	0.0200304	0.00358602	2.34002e-08
Smoking initiation	rs4672381	2	60514946	T	C	0.585	0.0201221	0.00359095	2.06001e-08
Smoking initiation	rs7578291	2	60522662	C	T	0.588	0.0199392	0.00358697	2.74998e-08
Smoking initiation	rs796695794	2	104057364	C	T	0.55	-0.0269666	0.0035781	4.7698e-14
Smoking initiation	rs266065	2	104067744	A	G	0.545	-0.0264937	0.00357892	1.3499e-13
Smoking initiation	rs386648752	2	104070012	G	A	0.493	-0.0250208	0.0035563	1.98016e-12
Smoking initiation	rs11685036	2	104071129	C	G	0.492	-0.0248697	0.00355645	2.63027e-12
Smoking initiation	rs266069	2	104076420	C	A	0.473	-0.0275785	0.00355741	9.00949e-15
Smoking initiation	rs266074	2	104079435	C	A	0.529	-0.0278194	0.00356484	6.01035e-15
Smoking initiation	rs266061	2	104084698	A	G	0.473	-0.0275326	0.00355741	9.86052e-15
Smoking initiation	rs266059	2	104084908	G	A	0.529	-0.0304869	0.00373855	3.54977e-16
Smoking initiation	rs197451	2	104092326	T	C	0.473	-0.0275344	0.00355764	9.97011e-15
Smoking initiation	rs171952	2	104092943	G	A	0.471	-0.0269556	0.00355789	3.59005e-14
Smoking initiation	rs386648754	2	104092956	T	C	0.528	-0.0297825	0.00373743	1.59993e-15
Smoking initiation	rs1360321802	2	104096243	A	G	0.473	-0.0276491	0.00355764	7.85055e-15
Smoking initiation	rs6756149	2	104099833	T	C	0.46	0.0274919	0.00357007	1.38007e-14
Smoking initiation	rs62151028	2	104106067	C	T	0.46	0.0274406	0.00356943	1.48013e-14
Smoking initiation	rs17336349	2	104110587	G	A	0.46	0.0274125	0.00356881	1.57e-14
Smoking initiation	rs6543211	2	104113747	G	A	0.52	0.0273188	0.00355661	1.59001e-14
Smoking initiation	rs1514998	2	104119652	G	A	0.524	0.027111	0.00355679	2.44006e-14
Smoking initiation	rs4369880	2	104119885	G	A	0.524	0.0272274	0.00355679	1.94984e-14
Smoking initiation	rs1451980	2	104128108	A	T	0.473	0.0265215	0.00356645	1.05999e-13
Smoking initiation	rs7564071	2	104129328	C	A	0.524	0.0270863	0.00355661	2.64972e-14
Smoking initiation	rs10168971	2	104132182	A	C	0.473	0.0264454	0.0035659	1.20005e-13
Smoking initiation	rs1839892	2	104133966	C	T	0.524	0.0270175	0.00355679	3.10027e-14
Smoking initiation	rs11894548	2	104134223	G	C	0.524	0.0270409	0.00355679	2.91005e-14
Smoking initiation	rs7567562	2	104137154	A	G	0.524	0.0270658	0.00355698	2.81968e-14
Smoking initiation	rs58378462	2	104138639	A	G	0.474	0.0263451	0.00356536	1.45011e-13
Smoking initiation	rs7572064	2	104138823	A	G	0.473	0.0264654	0.00356536	1.13999e-13
Smoking initiation	rs7557106	2	104141247	T	C	0.473	0.0263653	0.00356484	1.44012e-13
Smoking initiation	rs55713926	2	104148570	G	C	0.474	0.0262524	0.0035659	1.77011e-13
Smoking initiation	rs12466519	2	104149169	T	C	0.451	0.0273082	0.0035765	2.25009e-14
Smoking initiation	rs1597742	2	104150233	G	T	0.526	0.027133	0.00355661	2.33024e-14
Smoking initiation	rs6738833	2	104150891	C	T	0.526	0.0270863	0.00355661	2.59e-14
Smoking initiation	rs1584706	2	104153996	G	A	0.473	0.0266215	0.00356702	8.41008e-14
Smoking initiation	rs6734144	2	104155545	G	A	0.527	0.0270396	0.00355661	2.90001e-14
Smoking initiation	rs10191724	2	104155913	C	T	0.524	0.0272016	0.00355645	2.03002e-14
Smoking initiation	rs11123961	2	104156925	A	G	0.473	0.0265737	0.00356702	9.14956e-14
Smoking initiation	rs6742125	2	104157507	G	A	0.474	0.0262524	0.0035659	1.85012e-13
Smoking initiation	rs11893460	2	104158394	T	C	0.473	0.0265934	0.00356645	8.66962e-14
Smoking initiation	rs10168817	2	104160383	A	G	0.517	0.0266559	0.0035557	6.6896e-14
Smoking initiation	rs759558463	2	104160826	A	G	0.457	0.0255158	0.00356943	8.88996e-13
Smoking initiation	rs4851657	2	104162842	C	T	0.466	0.0259487	0.00356433	3.41979e-13
Smoking initiation	rs6721892	2	104163187	A	G	0.533	0.0253939	0.00355935	9.68055e-13
Smoking initiation	rs1259578977	2	104166430	T	C	0.467	0.0259732	0.00356433	3.19007e-13
Smoking initiation	rs4851659	2	104168736	A	G	0.467	0.0259732	0.00356433	3.12033e-13
Smoking initiation	rs10173461	2	104170019	G	A	0.466	0.0259487	0.00356433	3.30979e-13
Smoking initiation	rs10184356	2	104170265	A	G	0.466	0.0259487	0.00356433	3.2802e-13
Smoking initiation	rs6720153	2	104171464	G	A	0.466	0.0259976	0.00356433	2.94985e-13
Smoking initiation	rs6720582	2	104171783	G	A	0.467	0.0259976	0.00356433	3.08035e-13
Smoking initiation	rs6708871	2	104172144	T	C	0.467	0.026022	0.00356433	2.93022e-13
Smoking initiation	rs2084812	2	104172815	C	T	0.467	0.025994	0.00356383	3.08035e-13
Smoking initiation	rs4599141	2	104173280	T	A	0.467	0.025994	0.00356383	2.94985e-13
Smoking initiation	rs6725608	2	104177085	C	T	0.466	0.0259627	0.00356289	3.13979e-13
Smoking initiation	rs1558740167	2	104179160	C	T	0.533	0.0254264	0.0035604	9.27043e-13
Smoking initiation	rs1176780985	2	104179269	A	C	0.467	0.026088	0.00356335	2.4598e-13
Smoking initiation	rs10865053	2	104182857	C	T	0.457	0.025735	0.00356881	5.5195e-13
Smoking initiation	rs11885577	2	104190846	A	G	0.457	0.025735	0.00356881	5.57956e-13
Smoking initiation	rs12327970	2	104197609	G	T	0.466	0.0262929	0.00356484	1.6099e-13
Smoking initiation	rs10171837	2	104204310	C	T	0.457	0.0257689	0.00357007	5.27959e-13
Smoking initiation	rs1311213933	2	104226203	A	T	0.519	0.0268034	0.00355645	4.92947e-14
Smoking initiation	rs6543223	2	104227869	C	T	0.536	0.0258367	0.00355903	3.98016e-13
Smoking initiation	rs12328095	2	104236822	A	G	0.531	0.0262216	0.00355843	1.75995e-13
Smoking initiation	rs11888473	2	104240420	C	T	0.531	0.0262961	0.00355873	1.51008e-13
Smoking initiation	rs10193525	2	104243331	A	G	0.518	0.0270396	0.00355661	2.86022e-14
Smoking initiation	rs10193705	2	104243508	A	G	0.531	0.0262479	0.00355873	1.66994e-13
Smoking initiation	rs1901481	2	104251732	C	T	0.531	0.0265097	0.00355843	9.28966e-14
Smoking initiation	rs1669607	2	104261180	C	T	0.481	-0.027111	0.00355679	2.44006e-14
Smoking initiation	rs1673468	2	104266788	C	T	0.472	-0.0266289	0.00355843	7.39946e-14
Smoking initiation	rs264921	2	104273554	G	A	0.482	-0.027248	0.00355645	1.85994e-14
Smoking initiation	rs264939	2	104296940	C	G	0.544	-0.0267924	0.00357073	6.32995e-14
Smoking initiation	rs264944	2	104298619	C	T	0.451	-0.0267573	0.00356289	6.03949e-14
Smoking initiation	rs264947	2	104299089	A	G	0.44	-0.0260661	0.00356702	2.74979e-13
Smoking initiation	rs264951	2	104303008	A	G	0.44	-0.0260417	0.00356702	2.84971e-13
Smoking initiation	rs264954	2	104304216	T	C	0.44	-0.0260172	0.00356702	2.94985e-13
Smoking initiation	rs264961	2	104307810	T	G	0.442	-0.0260661	0.00356702	2.67979e-13
Smoking initiation	rs2085483	2	104314054	T	G	0.442	-0.0261107	0.00356645	2.44006e-13
Smoking initiation	rs12712178	2	104319048	G	T	0.594	-0.0278343	0.00381614	2.93968e-13
Smoking initiation	rs111822823	2	104327640	T	C	0.601	-0.0255053	0.00363991	2.40991e-12
Smoking initiation	rs12990802	2	104332651	C	G	0.442	-0.0256437	0.00356645	6.32995e-13
Smoking initiation	rs112641460	2	104336753	G	A	0.427	-0.0249357	0.00360668	4.60999e-12
Smoking initiation	rs6713896	2	104340676	C	A	0.442	-0.0256189	0.00356645	6.72977e-13
Smoking initiation	rs4851663	2	104349411	C	G	0.443	-0.0255404	0.0035659	8.04081e-13
Smoking initiation	rs12615038	2	104371856	G	T	0.598	-0.0251584	0.00363509	4.48023e-12
Smoking initiation	rs671722	2	104387855	A	G	0.581	-0.0273472	0.00378148	4.7698e-13
Smoking initiation	rs952031	2	104430586	T	C	0.445	0.0236406	0.00357208	3.59005e-11
Smoking initiation	rs35192483	2	137406375	A	G	0.181	0.0230003	0.00411113	2.18002e-08
Smoking initiation	rs1413541909	2	137444361	G	A	0.191	0.0225215	0.00405809	2.78997e-08
Smoking initiation	rs67111588	2	137447819	G	A	0.228	0.0216462	0.00392595	3.50002e-08
Smoking initiation	rs34462336	2	137455649	T	C	0.19	0.022623	0.00406321	2.52e-08
Smoking initiation	rs11683387	2	137459289	A	G	0.19	0.0221808	0.00406321	4.74996e-08
Smoking initiation	rs66522427	2	137466332	T	C	0.19	0.0227322	0.00406321	2.17e-08
Smoking initiation	rs71417600	2	137466576	T	C	0.19	0.0224766	0.00406321	3.17001e-08
Smoking initiation	rs13007206	2	137468709	C	G	0.186	0.023217	0.0040788	1.28e-08
Smoking initiation	rs67793816	2	137474239	T	C	0.191	0.0230209	0.00406321	1.5e-08
Smoking initiation	rs6430667	2	137490106	G	A	0.807	-0.0228842	0.00405809	1.73002e-08
Smoking initiation	rs66970361	2	137523196	T	C	0.189	0.0228047	0.00406321	1.96002e-08
Smoking initiation	rs66519315	2	137555352	C	T	0.191	0.0227685	0.00406321	2.04998e-08
Smoking initiation	rs11682839	2	137559181	T	G	0.191	0.0227974	0.00406837	2.07998e-08
Smoking initiation	rs11688567	2	137581062	G	T	0.189	0.0237483	0.0040788	5.68997e-09
Smoking initiation	rs11689084	2	137582372	C	A	0.189	0.023888	0.0040788	4.79999e-09
Smoking initiation	rs34197312	2	137608941	G	C	0.189	0.0240615	0.0040788	3.64998e-09
Smoking initiation	rs778208	2	137610361	C	T	0.782	-0.022513	0.003986	1.64999e-08
Smoking initiation	rs2558101	2	137613322	A	G	0.743	-0.0220343	0.00384736	1e-08
Smoking initiation	rs13002862	2	137613935	A	C	0.189	0.0236828	0.00407356	6.02005e-09
Smoking initiation	rs1429978	2	137614786	C	G	0.782	-0.0224875	0.00398149	1.62002e-08
Smoking initiation	rs1652433	2	137620941	A	T	0.783	-0.0223106	0.00398149	2.13998e-08
Smoking initiation	rs1346733	2	137621738	G	T	0.745	-0.0221077	0.0038543	9.63008e-09
Smoking initiation	rs2947411	2	614168	G	A	0.823	0.0337103	0.00492764	7.76068e-12
Smoking initiation	rs7559547	2	615627	T	C	0.823	0.0345214	0.00471088	2.38013e-13
Smoking initiation	rs1320332	2	621954	C	T	0.828	0.0345046	0.00472178	2.6903e-13
Smoking initiation	rs939581	2	623224	T	C	0.829	0.035322	0.00473279	8.43918e-14
Smoking initiation	rs11127483	2	623691	A	G	0.829	0.0352267	0.00473279	9.62942e-14
Smoking initiation	rs200002773	2	623740	G	A	0.829	0.0352585	0.00473279	9.49074e-14
Smoking initiation	rs6728726	2	623976	C	T	0.829	0.0354486	0.00473279	6.72977e-14
Smoking initiation	rs6711254	2	624210	A	G	0.829	0.0351949	0.00473279	1.02e-13
Smoking initiation	rs12995480	2	629881	C	T	0.829	0.0344877	0.00473279	3.14992e-13
Smoking initiation	rs6732471	2	629914	A	G	0.829	0.0345202	0.00473279	2.99985e-13
Smoking initiation	rs12995666	2	629959	C	T	0.83	0.0345526	0.00473279	2.86022e-13
Smoking initiation	rs386642147	2	630034	T	A	0.829	0.0342418	0.00474392	5.38022e-13
Smoking initiation	rs6731225	2	630224	T	A	0.83	0.0345036	0.00474392	3.59998e-13
Smoking initiation	rs6725549	2	630323	A	C	0.83	0.0344384	0.00474392	3.99025e-13
Smoking initiation	rs6731348	2	630339	C	A	0.827	0.0341942	0.00473279	4.91021e-13
Smoking initiation	rs71415993	2	631069	A	G	0.827	0.0332442	0.00471088	1.66994e-12
Smoking initiation	rs7579427	2	631183	A	C	0.83	0.0341942	0.00473279	5.00956e-13
Smoking initiation	rs11127485	2	632028	T	C	0.83	0.034063	0.00473279	6.19013e-13
Smoking initiation	rs13027828	2	632379	G	T	0.83	0.0343074	0.00474392	4.70977e-13
Smoking initiation	rs34119520	2	632760	C	T	0.83	0.0341615	0.00473279	5.29054e-13
Smoking initiation	rs35802221	2	632904	G	A	0.83	0.034011	0.00474392	7.54918e-13
Smoking initiation	rs62105303	2	632922	A	G	0.83	0.034044	0.00474392	7.31981e-13
Smoking initiation	rs4854342	2	634476	C	G	0.83	0.0341615	0.00473279	5.14991e-13
Smoking initiation	rs6548238	2	634905	C	T	0.83	0.0340301	0.00473279	6.36942e-13
Smoking initiation	rs6548239	2	635154	A	G	0.83	0.0343074	0.00474392	4.85959e-13
Smoking initiation	rs1281005226	2	635721	C	T	0.83	0.0342746	0.00474392	4.98999e-13
Smoking initiation	rs13396119	2	637508	C	T	0.83	0.0344227	0.00473279	3.44985e-13
Smoking initiation	rs13393304	2	637830	G	A	0.83	0.0346174	0.00473279	2.64972e-13
Smoking initiation	rs4854343	2	638107	A	G	0.83	0.0344075	0.00472178	3.1798e-13
Smoking initiation	rs11127487	2	639900	T	C	0.827	0.034227	0.00473279	4.7698e-13
Smoking initiation	rs10865550	2	641718	G	T	0.827	0.034227	0.00473279	4.63981e-13
Smoking initiation	rs10865551	2	641863	A	T	0.827	0.034227	0.00473279	4.87978e-13
Smoking initiation	rs7604609	2	643303	G	C	0.827	0.0340958	0.00473279	5.91017e-13
Smoking initiation	rs11127488	2	646061	C	T	0.827	0.034227	0.00473279	4.87978e-13
Smoking initiation	rs10189761	2	646364	A	T	0.827	0.0343902	0.00473279	3.69999e-13
Smoking initiation	rs4854348	2	647760	G	A	0.822	0.0343102	0.00472178	3.67029e-13
Smoking initiation	rs1320338	2	649347	G	T	0.174	-0.0344399	0.00472178	2.94985e-13
Smoking initiation	rs2867108	2	650143	C	T	0.174	-0.0344399	0.00472178	3.05e-13
Smoking initiation	rs13386627	2	650560	C	G	0.174	-0.0344722	0.00472178	2.81968e-13
Smoking initiation	rs2867109	2	651030	G	T	0.174	-0.0343902	0.00473279	3.66016e-13
Smoking initiation	rs386642155	2	651382	C	T	0.115	-0.0349521	0.0051703	1.38995e-11
Smoking initiation	rs6760274	2	652272	A	G	0.17	-0.0340958	0.00473279	5.81969e-13
Smoking initiation	rs13415094	2	653093	C	T	0.174	-0.0345691	0.00472178	2.52e-13
Smoking initiation	rs10188334	2	653874	T	C	0.17	-0.0339971	0.00473279	6.74062e-13
Smoking initiation	rs1427499	2	145400317	G	A	0.689	-0.022427	0.00392191	1.07999e-08
Smoking initiation	rs11677125	2	145639156	C	G	0.424	0.0197034	0.00360938	4.70002e-08
Smoking initiation	rs11677207	2	145639443	T	C	0.424	0.0197364	0.00360938	4.64002e-08
Smoking initiation	rs17479393	2	145653287	T	A	0.231	-0.0232561	0.00411113	1.54e-08
Smoking initiation	rs72854415	2	145675338	G	A	0.233	-0.0235135	0.00410564	1.03001e-08
Smoking initiation	rs72854462	2	145720139	G	A	0.233	-0.0232561	0.00411113	1.54e-08
Smoking initiation	rs10204459	2	145756179	C	T	0.431	0.0207959	0.00361462	8.75004e-09
Smoking initiation	rs1550323	2	145768084	C	T	0.292	0.0227988	0.00390997	5.47999e-09
Smoking initiation	rs2697323	2	145884886	C	G	0.705	-0.0248772	0.00391392	2.04e-10
Smoking initiation	rs787435	2	145888369	C	T	0.705	-0.0247847	0.00391392	2.42003e-10
Smoking initiation	rs6755330	2	145969587	A	G	0.689	-0.021178	0.00384736	3.71997e-08
Smoking initiation	rs6756883	2	146015334	A	G	0.413	0.0212997	0.00359518	3.17001e-09
Smoking initiation	rs62167214	2	146039752	C	A	0.284	0.0260615	0.00387213	1.71002e-11
Smoking initiation	rs67228941	2	146057728	T	C	0.308	0.0234836	0.00378965	5.91003e-10
Smoking initiation	rs113751998	2	146070282	A	T	0.283	0.0211777	0.00387946	4.86004e-08
Smoking initiation	rs62167239	2	146078814	G	A	0.371	0.0211929	0.00363991	5.91003e-09
Smoking initiation	rs13034670	2	146122551	G	T	0.446	-0.031473	0.00357278	1.26999e-18
Smoking initiation	rs10803511	2	146123280	C	T	0.531	-0.03562	0.003562	1.51985e-23
Smoking initiation	rs2138445	2	146124776	C	A	0.533	-0.0355666	0.003562	1.75995e-23
Smoking initiation	rs10427255	2	146125523	T	C	0.533	-0.03562	0.003562	1.46994e-23
Smoking initiation	rs10928246	2	146129264	A	G	0.446	-0.0313166	0.0035735	1.91999e-18
Smoking initiation	rs1949330	2	146130277	G	C	0.533	-0.0355487	0.003562	1.86982e-23
Smoking initiation	rs10199356	2	146131131	A	T	0.446	-0.0313369	0.0035735	1.77992e-18
Smoking initiation	rs12472231	2	146132384	T	C	0.447	-0.0313777	0.0035735	1.63005e-18
Smoking initiation	rs1008127	2	146133918	G	A	0.447	-0.0313777	0.0035735	1.6099e-18
Smoking initiation	rs1192976263	2	146145333	G	A	0.507	-0.036094	0.00355645	3.92013e-24
Smoking initiation	rs55867253	2	146146094	A	G	0.221	-0.0275444	0.00420538	5.77032e-11
Smoking initiation	rs10201277	2	146153254	C	A	0.507	-0.0359168	0.0035563	5.60015e-24
Smoking initiation	rs10197143	2	146155347	C	T	0.416	-0.0311282	0.00359198	4.5196e-18
Smoking initiation	rs72850430	2	146158307	A	G	0.222	-0.0275995	0.00419912	4.82948e-11
Smoking initiation	rs13008797	2	146217925	G	A	0.269	-0.0242203	0.00395515	9.17994e-10
Smoking initiation	rs11694518	2	146243333	T	C	0.268	-0.023908	0.00396817	1.68e-09
Smoking initiation	rs13400519	2	146249507	A	G	0.327	0.026435	0.00373473	1.44012e-12
Smoking initiation	rs6430085	2	146255869	G	T	0.516	0.0309148	0.00355789	3.65006e-18
Smoking initiation	rs12622738	2	146258263	C	T	0.53	0.0324381	0.00356484	9.0803e-20
Smoking initiation	rs10192394	2	146298007	T	C	0.535	0.0312141	0.00356645	2.11982e-18
Smoking initiation	rs74509831	2	146299394	T	C	0.284	-0.0221405	0.00391392	1.51999e-08
Smoking initiation	rs2591149	2	155659971	G	T	0.594	0.020091	0.00363196	3.21004e-08
Smoking initiation	rs2652450	2	155663723	T	G	0.574	0.0204712	0.00360199	1.34999e-08
Smoking initiation	rs1550798	2	155678837	T	A	0.524	0.0238537	0.00356383	2.16023e-11
Smoking initiation	rs2591173	2	155687076	A	C	0.522	0.0238803	0.00356383	2.03986e-11
Smoking initiation	rs1301106607	2	155731956	G	A	0.524	0.0239102	0.00356433	1.93999e-11
Smoking initiation	rs2652434	2	155742894	C	T	0.523	0.0239241	0.00356244	1.83992e-11
Smoking initiation	rs6738423	2	155902472	C	G	0.572	0.0202298	0.00359303	1.84001e-08
Smoking initiation	rs6724928	2	156005991	T	C	0.52	0.023118	0.00355873	8.35026e-11
Smoking initiation	rs13021256	2	162796517	A	T	0.359	0.0245954	0.00363828	1.35988e-11
Smoking initiation	rs13022438	2	162800372	G	A	0.351	0.0267981	0.00365353	2.18022e-13
Smoking initiation	rs62189668	2	162805019	A	T	0.392	0.0273401	0.00359303	2.70023e-14
Smoking initiation	rs7604885	2	162806408	A	G	0.423	0.0272173	0.00357073	2.48028e-14
Smoking initiation	rs6707646	2	162808640	T	C	0.457	0.0261207	0.00356117	2.19989e-13
Smoking initiation	rs2052400	2	162843668	G	A	0.643	-0.0275044	0.00363668	3.92013e-14
Smoking initiation	rs71405908	2	162845565	C	T	0.607	-0.0262655	0.00359095	2.5698e-13
Smoking initiation	rs1014445	2	162869203	G	A	0.629	-0.0259693	0.00361873	7.10068e-13
Smoking initiation	rs6432708	2	162891848	T	C	0.63	-0.0266456	0.00361598	1.67996e-13
Smoking initiation	rs12995983	2	162899803	C	T	0.261	0.0244514	0.00397702	7.70992e-10
Smoking initiation	rs6433897	2	182034448	C	T	0.754	0.0224483	0.00405809	3.16002e-08
Smoking initiation	rs4674993	2	226332033	G	A	0.207	-0.0252122	0.00443619	1.31999e-08
Smoking initiation	rs340517	2	45132465	A	T	0.64	0.0245636	0.00364155	1.51985e-11
Smoking initiation	rs564207	2	45136742	C	T	0.606	0.0270474	0.00359198	5.00956e-14
Smoking initiation	rs544911	2	45137115	G	A	0.543	0.0232359	0.00356004	6.6604e-11
Smoking initiation	rs567047	2	45139093	G	A	0.604	0.0271983	0.00358993	3.63999e-14
Smoking initiation	rs518853	2	45141218	A	G	0.603	0.0282399	0.00359518	4.07005e-15
Smoking initiation	rs1485809463	2	45142673	T	C	0.606	0.0282771	0.0035941	3.69999e-15
Smoking initiation	rs72794102	2	45151600	T	C	0.35	0.0231424	0.00372973	5.62005e-10
Smoking initiation	rs7569203	2	45154418	C	A	0.339	0.0244284	0.00376939	9.1601e-11
Smoking initiation	rs504675	2	45154689	T	C	0.39	0.0238679	0.00367416	8.0891e-11
Smoking initiation	rs13383034	2	45155276	T	C	0.336	0.0254081	0.00377506	1.71002e-11
Smoking initiation	rs13386862	2	45156324	A	G	0.342	0.0256194	0.00376105	9.84011e-12
Smoking initiation	rs741813	2	45167886	A	T	0.587	0.0281526	0.00358697	4.26973e-15
Smoking initiation	rs534567	2	45175521	G	A	0.607	0.0262476	0.00360199	3.11028e-13
Smoking initiation	rs173076	2	45175585	A	G	0.626	0.0275443	0.00362299	2.90001e-14
Smoking initiation	rs1449041879	2	45182968	C	T	0.53	0.0229916	0.00355616	1.01e-10
Smoking initiation	rs4952728	2	45184423	T	C	0.531	0.0221806	0.0035563	4.39997e-10
Smoking initiation	rs7579236	2	51358887	G	A	0.37	0.0213871	0.00365712	4.98999e-09
Smoking initiation	rs6711508	2	51366850	T	C	0.391	0.0212443	0.0036274	4.70002e-09
Smoking initiation	rs67712653	2	51392814	C	T	0.392	0.0204639	0.0036289	1.68e-08
Smoking initiation	rs10206838	2	51402770	G	A	0.396	0.0205047	0.00363042	1.59001e-08
Smoking initiation	rs13393934	2	51405521	T	C	0.391	0.020352	0.00363196	2.04998e-08
Smoking initiation	rs9989872	2	51406371	G	A	0.394	0.0204961	0.0036289	1.58001e-08
Smoking initiation	rs4254538	2	51411126	G	T	0.394	0.0206647	0.00363042	1.29e-08
Smoking initiation	rs10195850	2	51411898	T	C	0.391	0.0206416	0.00363196	1.29999e-08
Smoking initiation	rs10210958	2	51412323	G	T	0.391	0.0205455	0.00363196	1.51999e-08
Smoking initiation	rs10174912	2	51412344	G	A	0.391	0.0205134	0.00363196	1.6e-08
Smoking initiation	rs10200985	2	51418290	A	G	0.394	0.0205368	0.00363042	1.51999e-08
Smoking initiation	rs10166213	2	51418370	C	T	0.366	0.0208592	0.00365894	1.2e-08
Smoking initiation	rs56309882	2	51427646	C	T	0.395	0.0206156	0.0036274	1.29999e-08
Smoking initiation	rs1160834735	2	51439107	A	G	0.363	0.0209664	0.00365532	9.90011e-09
Smoking initiation	rs17579135	2	51440968	C	G	0.363	0.0211038	0.00365712	7.8701e-09
Smoking initiation	rs2717010	2	58151817	G	A	0.622	0.0199434	0.00363509	4.18996e-08
Smoking initiation	rs2717014	2	58154249	C	T	0.616	0.0199016	0.00363352	4.31003e-08
Smoking initiation	rs894086758	2	58155358	T	A	0.621	0.0199765	0.00363509	3.96004e-08
Smoking initiation	rs2717023	2	58161355	T	C	0.625	0.01987	0.00363991	4.89001e-08
Smoking initiation	rs2678897	2	58169418	A	G	0.625	0.0200873	0.00364321	3.51002e-08
Smoking initiation	rs78411160	2	58171220	C	A	0.631	0.0205357	0.00365894	2.03002e-08
Smoking initiation	rs7585579	2	60024857	G	C	0.505	0.0223996	0.0037281	1.88001e-09
Smoking initiation	rs4672373	2	60491602	C	A	0.598	0.0198535	0.00360081	3.51998e-08
Smoking initiation	rs2058550	2	60519588	T	G	0.585	0.0199339	0.00358602	2.74998e-08
Smoking initiation	rs6708756	2	60521398	C	G	0.588	0.0200999	0.00358697	2.07e-08
Smoking initiation	rs2110402	2	60522038	C	T	0.588	0.0200036	0.00358697	2.50998e-08
Smoking initiation	rs2110403	2	60526044	G	C	0.606	0.0197884	0.00360685	4.06004e-08
Smoking initiation	rs6545799	2	60526618	T	C	0.562	0.019684	0.00357007	3.45001e-08
Smoking initiation	rs1029986	2	60526817	T	C	0.606	0.0197555	0.00360685	4.26e-08
Smoking initiation	rs12622015	2	104059758	G	A	0.492	-0.0250703	0.00355616	1.77992e-12
Smoking initiation	rs7562738	2	104060568	A	G	0.55	-0.0267884	0.00357975	7.22936e-14
Smoking initiation	rs13031874	2	104061378	T	A	0.492	-0.0251217	0.0035563	1.61994e-12
Smoking initiation	rs266063	2	104063865	C	T	0.545	-0.0266445	0.00357975	9.58959e-14
Smoking initiation	rs817224	2	104070047	T	A	0.491	-0.0250218	0.00355645	1.97015e-12
Smoking initiation	rs2672852	2	104072110	T	C	0.494	-0.0251239	0.00355661	1.6099e-12
Smoking initiation	rs1368550	2	104078655	C	T	0.474	-0.0276473	0.00355741	7.58927e-15
Smoking initiation	rs266047	2	104088751	A	G	0.529	-0.0305098	0.00373855	3.3597e-16
Smoking initiation	rs1579547	2	104097914	C	T	0.527	0.0274635	0.00355741	1.18005e-14
Smoking initiation	rs7570677	2	104106404	G	A	0.52	0.0271772	0.0035563	2.11009e-14
Smoking initiation	rs1040123	2	104109681	G	A	0.52	0.0271097	0.00355661	2.52e-14
Smoking initiation	rs6761396	2	104113458	A	G	0.52	0.0273188	0.00355661	1.6099e-14
Smoking initiation	rs6543214	2	104116970	C	A	0.521	0.027478	0.0035563	1.10994e-14
Smoking initiation	rs6760407	2	104118594	T	G	0.456	0.0272641	0.00357073	2.23975e-14
Smoking initiation	rs1376839	2	104129146	A	T	0.473	0.0264214	0.0035659	1.29987e-13
Smoking initiation	rs1451978	2	104129424	T	C	0.473	0.0264214	0.0035659	1.24997e-13
Smoking initiation	rs1177391254	2	104132805	T	C	0.461	0.0273242	0.00356943	1.97015e-14
Smoking initiation	rs4851653	2	104136581	A	G	0.473	0.0264454	0.0035659	1.20005e-13
Smoking initiation	rs1461419558	2	104143998	G	T	0.524	0.0269971	0.00355719	3.25012e-14
Smoking initiation	rs6723416	2	104147753	G	A	0.525	0.027133	0.00355661	2.38013e-14
Smoking initiation	rs10199507	2	104153276	T	A	0.473	0.0265976	0.00356702	8.79023e-14
Smoking initiation	rs1597741	2	104153362	G	T	0.524	0.0271317	0.00355645	2.33024e-14
Smoking initiation	rs10173184	2	104154456	T	C	0.473	0.0266215	0.00356702	8.35026e-14
Smoking initiation	rs11123962	2	104157011	G	T	0.448	0.0272155	0.00357975	2.91005e-14
Smoking initiation	rs11123963	2	104157067	C	T	0.525	0.027155	0.00355645	2.29985e-14
Smoking initiation	rs2198234	2	104159202	T	G	0.538	0.0263513	0.00355969	1.31009e-13
Smoking initiation	rs4851029	2	104159785	G	T	0.536	0.0264209	0.00355935	1.13999e-13
Smoking initiation	rs60705333	2	104160497	A	G	0.463	0.0257962	0.00356702	4.79954e-13
Smoking initiation	rs6722293	2	104163560	C	G	0.466	0.0259732	0.00356433	3.1703e-13
Smoking initiation	rs1983305	2	104164439	C	T	0.532	0.0255882	0.00355873	6.42984e-13
Smoking initiation	rs4851031	2	104164950	G	A	0.533	0.025369	0.00355935	1.02991e-12
Smoking initiation	rs12465553	2	104166182	A	G	0.467	0.026022	0.00356433	2.78997e-13
Smoking initiation	rs13389342	2	104166330	C	G	0.466	0.0259976	0.00356433	3.01995e-13
Smoking initiation	rs6712904	2	104166500	A	G	0.466	0.0259732	0.00356433	3.1703e-13
Smoking initiation	rs12466543	2	104170556	G	A	0.466	0.026022	0.00356433	2.87012e-13
Smoking initiation	rs1451974	2	104173664	T	C	0.533	0.0256422	0.00355935	5.90065e-13
Smoking initiation	rs13424904	2	104173982	A	C	0.466	0.0259696	0.00356383	3.16009e-13
Smoking initiation	rs10174328	2	104179699	T	C	0.466	0.0261124	0.00356335	2.29985e-13
Smoking initiation	rs13411937	2	104186652	G	A	0.533	0.0256199	0.00355969	6.24022e-13
Smoking initiation	rs60608011	2	104187523	A	C	0.466	0.0263579	0.00356383	1.39991e-13
Smoking initiation	rs57331664	2	104187685	C	A	0.466	0.026382	0.00356383	1.33015e-13
Smoking initiation	rs13402723	2	104187889	T	C	0.466	0.026382	0.00356383	1.31009e-13
Smoking initiation	rs17336684	2	104189306	A	G	0.467	0.0262614	0.00356383	1.7398e-13
Smoking initiation	rs2375765	2	104191317	T	A	0.532	0.0257408	0.00355935	4.6505e-13
Smoking initiation	rs7559489	2	104192377	C	T	0.532	0.0258857	0.00355903	3.43005e-13
Smoking initiation	rs6751174	2	104193230	T	C	0.466	0.0262892	0.00356433	1.66994e-13
Smoking initiation	rs1009313550	2	104195719	C	A	0.533	0.0259323	0.00355873	3.1703e-13
Smoking initiation	rs6738539	2	104195755	T	C	0.532	0.0259079	0.00355873	3.39e-13
Smoking initiation	rs2084814	2	104198288	C	T	0.533	0.0259323	0.00355873	3.11028e-13
Smoking initiation	rs2060818	2	104201593	A	G	0.458	0.0257442	0.00357007	5.46009e-13
Smoking initiation	rs6727525	2	104202712	G	T	0.534	0.0258857	0.00355903	3.50026e-13
Smoking initiation	rs6725382	2	104207059	C	T	0.52	0.0267811	0.00355661	4.97966e-14
Smoking initiation	rs1306763532	2	104207776	G	A	0.52	0.0266864	0.00355661	6.13056e-14
Smoking initiation	rs10185399	2	104214676	T	A	0.457	0.0257587	0.00357208	5.45004e-13
Smoking initiation	rs2044933	2	104215727	C	T	0.457	0.0257587	0.00357208	5.51061e-13
Smoking initiation	rs10189533	2	104219240	A	C	0.533	0.0261712	0.00355815	1.93019e-13
Smoking initiation	rs1451986	2	104219692	A	G	0.52	0.0267089	0.00355645	5.81969e-14
Smoking initiation	rs13428758	2	104226645	G	A	0.52	0.0267574	0.00355661	5.30029e-14
Smoking initiation	rs58177455	2	104226989	C	T	0.457	0.0258575	0.00357208	4.58036e-13
Smoking initiation	rs2167539	2	104237468	T	C	0.456	0.0259857	0.00357278	3.50994e-13
Smoking initiation	rs11123965	2	104240205	C	T	0.533	0.0260077	0.00355903	2.66011e-13
Smoking initiation	rs10167065	2	104242180	G	C	0.531	0.0262479	0.00355873	1.66994e-13
Smoking initiation	rs10182416	2	104242992	G	A	0.518	0.0269693	0.00355661	3.41979e-14
Smoking initiation	rs1597746	2	104248576	T	C	0.519	0.0269237	0.00355679	3.80014e-14
Smoking initiation	rs4441492	2	104249538	G	A	0.533	0.0264402	0.00355873	1.10994e-13
Smoking initiation	rs6543227	2	104250376	G	A	0.52	0.0272305	0.00355719	1.89017e-14
Smoking initiation	rs264964	2	104255500	A	G	0.481	-0.0272042	0.00355679	2.02023e-14
Smoking initiation	rs1310017697	2	104255919	A	C	0.469	-0.0263442	0.00355873	1.29987e-13
Smoking initiation	rs264967	2	104256215	A	G	0.481	-0.0271343	0.00355679	2.33024e-14
Smoking initiation	rs1673466	2	104265569	G	A	0.482	-0.027019	0.00355698	3.01023e-14
Smoking initiation	rs1669603	2	104265586	A	T	0.482	-0.0271343	0.00355679	2.40991e-14
Smoking initiation	rs264974	2	104268285	A	T	0.481	-0.0272507	0.00355679	1.83021e-14
Smoking initiation	rs264980	2	104269979	T	C	0.47	-0.0266311	0.00355873	7.07946e-14
Smoking initiation	rs264920	2	104271898	G	A	0.534	-0.0267323	0.0035659	6.6896e-14
Smoking initiation	rs264927	2	104281272	C	T	0.445	-0.0258014	0.00356433	4.54046e-13
Smoking initiation	rs264929	2	104283391	C	T	0.44	-0.0260417	0.00356702	2.81968e-13
Smoking initiation	rs264933	2	104292134	C	T	0.452	-0.0267776	0.00356244	5.73984e-14
Smoking initiation	rs264938	2	104296743	C	T	0.441	-0.0261392	0.00356702	2.33024e-13
Smoking initiation	rs264945	2	104298784	T	C	0.441	-0.0260661	0.00356702	2.74031e-13
Smoking initiation	rs264950	2	104302935	C	T	0.44	-0.0261635	0.00356702	2.23975e-13
Smoking initiation	rs264958	2	104306016	T	C	0.44	-0.0260417	0.00356702	2.84971e-13
Smoking initiation	rs1558775665	2	104317050	G	A	0.442	-0.0261107	0.00356645	2.40991e-13
Smoking initiation	rs12620969	2	104318287	G	T	0.44	-0.0260417	0.00356702	2.80996e-13
Smoking initiation	rs921965	2	104319881	A	G	0.442	-0.0260417	0.00356702	2.80996e-13
Smoking initiation	rs921966	2	104319974	C	T	0.594	-0.0278604	0.00381614	2.90001e-13
Smoking initiation	rs11675245	2	104320510	A	G	0.442	-0.0260172	0.00356702	3.04018e-13
Smoking initiation	rs13012192	2	104324926	G	A	0.444	-0.0256933	0.00356645	5.86949e-13
Smoking initiation	rs1598777	2	104330042	A	G	0.453	-0.026272	0.003562	1.66994e-13
Smoking initiation	rs1379429	2	104334010	A	G	0.442	-0.025615	0.0035659	6.89922e-13
Smoking initiation	rs9941537	2	104340412	C	T	0.442	-0.0256685	0.00356645	6.28058e-13
Smoking initiation	rs2125013	2	104341029	C	T	0.442	-0.0256189	0.00356645	6.75927e-13
Smoking initiation	rs9941552	2	104342066	G	A	0.442	-0.0256398	0.0035659	6.41948e-13
Smoking initiation	rs7564607	2	104349164	T	C	0.453	-0.0262237	0.003562	1.85012e-13
Smoking initiation	rs13014565	2	104351181	C	G	0.453	-0.0262994	0.00356244	1.53003e-13
Smoking initiation	rs1374196447	2	104412924	A	G	0.416	0.0240961	0.0036081	2.36974e-11
Smoking initiation	rs62151809	2	104433256	T	C	0.445	0.0237706	0.0035714	2.77013e-11
Smoking initiation	rs1441102	2	104479862	T	A	0.525	-0.0224682	0.00355698	2.61999e-10
Smoking initiation	rs2867105	2	601905	G	T	0.818	0.0316929	0.00464767	9.21086e-12
Smoking initiation	rs7563362	2	620297	G	A	0.838	0.0340433	0.00506364	1.74985e-11
Smoking initiation	rs1320330	2	622225	G	T	0.828	0.0349715	0.00473279	1.46994e-13
Smoking initiation	rs939583	2	622531	T	C	0.829	0.0350674	0.00473279	1.26009e-13
Smoking initiation	rs11127484	2	623798	C	T	0.829	0.0351949	0.00473279	1.05999e-13
Smoking initiation	rs2903492	2	624678	A	G	0.829	0.0349715	0.00473279	1.46016e-13
Smoking initiation	rs7576635	2	625057	T	C	0.829	0.0349539	0.00472178	1.32008e-13
Smoking initiation	rs6743060	2	629510	A	C	0.83	0.0346988	0.00474392	2.5398e-13
Smoking initiation	rs71415991	2	630070	C	T	0.821	0.0330858	0.00463749	9.8992e-13
Smoking initiation	rs376855306	2	630113	T	C	0.83	0.034373	0.00474392	4.40048e-13
Smoking initiation	rs6725686	2	630436	A	C	0.83	0.0343402	0.00474392	4.41977e-13
Smoking initiation	rs5017303	2	630995	G	T	0.83	0.0343902	0.00473279	3.71022e-13
Smoking initiation	rs7588007	2	631255	C	T	0.83	0.0343576	0.00473279	3.83001e-13
Smoking initiation	rs10865549	2	631759	A	G	0.83	0.034063	0.00473279	6.08976e-13
Smoking initiation	rs12623218	2	632146	A	T	0.83	0.034325	0.00473279	4.05042e-13
Smoking initiation	rs1322629009	2	632550	T	C	0.83	0.0342597	0.00473279	4.63981e-13
Smoking initiation	rs12993295	2	632808	T	G	0.83	0.0341942	0.00473279	4.93969e-13
Smoking initiation	rs1553336052	2	633063	A	G	0.812	0.0340207	0.00483062	1.93019e-12
Smoking initiation	rs6746275	2	635857	A	C	0.83	0.0347466	0.00473279	2.13993e-13
Smoking initiation	rs13387939	2	637498	A	C	0.83	0.0344057	0.00474392	4.00037e-13
Smoking initiation	rs4854344	2	638144	T	G	0.827	0.0340958	0.00473279	5.72005e-13
Smoking initiation	rs10169736	2	641082	T	A	0.827	0.034325	0.00473279	4.00959e-13
Smoking initiation	rs7560246	2	643469	C	T	0.827	0.034325	0.00473279	4.14954e-13
Smoking initiation	rs7561317	2	644953	G	A	0.826	0.0340301	0.00473279	6.55994e-13
Smoking initiation	rs7558910	2	645122	G	C	0.827	0.0340958	0.00473279	5.88979e-13
Smoking initiation	rs11127491	2	646145	C	T	0.827	0.0343576	0.00473279	3.80978e-13
Smoking initiation	rs10172769	2	646345	A	G	0.827	0.0343902	0.00473279	3.63999e-13
Smoking initiation	rs10173167	2	646767	A	G	0.827	0.034325	0.00473279	4.01976e-13
Smoking initiation	rs10193244	2	647580	C	T	0.822	0.0343751	0.00472178	3.41036e-13
Smoking initiation	rs2903489	2	649638	T	C	0.173	-0.0344399	0.00472178	2.9902e-13
Smoking initiation	rs13401686	2	650519	G	A	0.174	-0.0344075	0.00472178	3.11028e-13
Smoking initiation	rs35913461	2	653575	T	C	0.172	-0.0343576	0.00473279	3.98016e-13
Smoking initiation	rs7591518	2	145632077	C	T	0.294	0.0230714	0.00388317	2.84997e-09
Smoking initiation	rs28372104	2	145632532	G	C	0.292	0.0237124	0.0038983	1.15001e-09
Smoking initiation	rs62169570	2	145639079	A	G	0.424	0.0197364	0.00360938	4.52002e-08
Smoking initiation	rs1319685	2	145654718	G	T	0.296	0.022984	0.00387946	3.17001e-09
Smoking initiation	rs727241	2	145694454	G	A	0.257	0.0232229	0.00407356	1.16001e-08
Smoking initiation	rs1406225	2	145797829	T	G	0.291	0.0226551	0.00392595	7.82006e-09
Smoking initiation	rs805098	2	145878220	G	C	0.705	-0.0245674	0.00391392	3.51002e-10
Smoking initiation	rs10194715	2	145887577	C	G	0.705	-0.0247538	0.00391392	2.49e-10
Smoking initiation	rs1085640	2	145908327	T	C	0.7	-0.0252991	0.00389447	8.16018e-11
Smoking initiation	rs1297727986	2	146014017	G	C	0.311	0.0254136	0.00379265	2.11982e-11
Smoking initiation	rs4662236	2	146034665	G	A	0.284	0.0258883	0.00387213	2.33024e-11
Smoking initiation	rs895219	2	146037564	C	T	0.283	0.0259172	0.00387213	2.14981e-11
Smoking initiation	rs35484537	2	146049676	T	A	0.306	0.0235515	0.00379566	5.33998e-10
Smoking initiation	rs36081742	2	146050106	C	A	0.345	0.0242853	0.00368637	4.37019e-11
Smoking initiation	rs4422110	2	146114898	T	C	0.525	-0.0354077	0.0035604	2.60016e-23
Smoking initiation	rs13009175	2	146122936	T	C	0.533	-0.03562	0.003562	1.49005e-23
Smoking initiation	rs9287372	2	146125394	G	A	0.533	-0.03562	0.003562	1.45011e-23
Smoking initiation	rs6756212	2	146140132	T	C	0.533	-0.0359834	0.00356289	6.25029e-24
Smoking initiation	rs10928248	2	146145597	G	C	0.411	-0.0297177	0.00359851	1.46994e-16
Smoking initiation	rs12466103	2	146146729	T	C	0.411	-0.0299348	0.00359851	8.85931e-17
Smoking initiation	rs13393887	2	146147142	T	C	0.221	-0.0275444	0.00420538	5.67022e-11
Smoking initiation	rs4662420	2	146147360	A	C	0.507	-0.0359183	0.00355645	5.12979e-24
Smoking initiation	rs11693164	2	146149205	G	A	0.411	-0.0298698	0.00359851	1.02991e-16
Smoking initiation	rs6745444	2	146155371	G	A	0.491	0.0360925	0.0035563	4.08978e-24
Smoking initiation	rs12617922	2	146156679	A	G	0.491	0.0359168	0.0035563	4.8095e-24
Smoking initiation	rs11684989	2	146156916	A	C	0.416	-0.0312201	0.00359303	3.61993e-18
Smoking initiation	rs12995224	2	146240040	A	G	0.269	-0.023809	0.00396817	1.94998e-09
Smoking initiation	rs869092110	2	146335486	A	T	0.287	-0.0254043	0.00390605	7.73927e-11
Smoking initiation	rs1445653	2	155661432	G	A	0.593	0.0199923	0.00363196	3.73999e-08
Smoking initiation	rs62170823	2	155664656	G	A	0.341	0.0204497	0.00373982	4.67003e-08
Smoking initiation	rs2591147	2	155667088	C	T	0.594	0.0199262	0.00363196	4e-08
Smoking initiation	rs2652452	2	155670203	C	A	0.535	0.0218876	0.00357423	9.06004e-10
Smoking initiation	rs2652454	2	155670915	C	T	0.539	0.0233981	0.0035765	6.05062e-11
Smoking initiation	rs2652457	2	155675125	A	C	0.518	0.0222965	0.00356117	3.87998e-10
Smoking initiation	rs16838536	2	155889400	T	C	0.572	0.0207713	0.0035941	7.31004e-09
Smoking initiation	rs28520418	2	155889456	C	T	0.572	0.0207713	0.0035941	7.51e-09
Smoking initiation	rs968850132	2	155902887	C	G	0.572	0.0202298	0.00359303	1.75999e-08
Smoking initiation	rs71422264	2	156005993	A	G	0.52	0.0230082	0.00355873	1e-10
Smoking initiation	rs903344228	2	156058804	C	G	0.52	0.0227074	0.00355935	1.73002e-10
Smoking initiation	rs1967191	2	156104169	A	G	0.52	0.0222527	0.00355873	4.03999e-10
Smoking initiation	rs34101663	2	137402550	T	C	0.181	0.0232924	0.00411113	1.47001e-08
Smoking initiation	rs55889972	2	137414849	T	C	0.182	0.0232197	0.00411113	1.63999e-08
Smoking initiation	rs11691455	2	137417507	G	T	0.182	0.0230794	0.00410564	1.90999e-08
Smoking initiation	rs11675558	2	137427832	G	A	0.191	0.0227685	0.00406321	2.12002e-08
Smoking initiation	rs13007630	2	137438828	A	G	0.19	0.0221808	0.00406321	4.76003e-08
Smoking initiation	rs758475733	2	137444295	G	A	0.807	-0.022218	0.00406321	4.58005e-08
Smoking initiation	rs10182777	2	137451376	T	C	0.809	-0.0227322	0.00406321	2.20999e-08
Smoking initiation	rs13025735	2	137451698	A	C	0.19	0.0227322	0.00406321	2.18002e-08
Smoking initiation	rs4954641	2	137452271	G	A	0.809	-0.022403	0.00406321	3.45001e-08
Smoking initiation	rs4343522	2	137456238	C	T	0.809	-0.022877	0.00406321	1.78999e-08
Smoking initiation	rs7586237	2	137483474	A	T	0.808	-0.0228842	0.00405809	1.68e-08
Smoking initiation	rs34217929	2	137485074	A	G	0.191	0.0226673	0.00405809	2.34002e-08
Smoking initiation	rs35568237	2	137498700	A	G	0.191	0.0229201	0.00405809	1.62002e-08
Smoking initiation	rs72850040	2	137512404	T	C	0.191	0.0235229	0.00405809	6.60998e-09
Smoking initiation	rs34285902	2	137543768	G	T	0.191	0.0230991	0.00405809	1.26e-08
Smoking initiation	rs11683910	2	137565158	T	G	0.192	0.0231995	0.00406321	1.15001e-08
Smoking initiation	rs35009137	2	137576157	G	A	0.189	0.0239228	0.0040788	4.47003e-09
Smoking initiation	rs11691699	2	137593781	C	T	0.189	0.0231752	0.00408409	1.38e-08
Smoking initiation	rs778210	2	137608117	G	A	0.782	-0.0226186	0.003986	1.37e-08
Smoking initiation	rs778205	2	137611077	A	G	0.782	-0.0222394	0.00398149	2.35999e-08
Smoking initiation	rs778203	2	137611287	C	G	0.782	-0.0222394	0.00398149	2.27002e-08
Smoking initiation	rs1346731	2	137612587	T	A	0.745	-0.0216322	0.0038543	2.01002e-08
Smoking initiation	rs1652428	2	137613261	T	C	0.743	-0.021967	0.00384736	1.13999e-08
Smoking initiation	rs1367123	2	137614675	T	C	0.782	-0.0225227	0.00398149	1.54999e-08
Smoking initiation	rs1560359	2	137619887	A	C	0.783	-0.0222037	0.00398149	2.45997e-08
Smoking initiation	rs1429981	2	137620031	A	G	0.783	-0.022275	0.00398149	2.27002e-08
Smoking initiation	rs6717424	2	162798581	G	A	0.392	0.0273884	0.00359627	2.63027e-14
Smoking initiation	rs12472555	2	162816728	G	T	0.423	0.027199	0.0035714	2.57988e-14
Smoking initiation	rs4233647	2	162821515	A	G	0.392	0.0272062	0.0035941	3.72992e-14
Smoking initiation	rs4295021	2	162831756	T	G	0.392	0.0269758	0.00359518	6.08976e-14
Smoking initiation	rs2909444	2	162836272	G	A	0.607	-0.0265585	0.00359095	1.36994e-13
Smoking initiation	rs2909456	2	162836954	T	C	0.643	-0.0275765	0.00363668	3.30979e-14
Smoking initiation	rs2909443	2	162846439	A	G	0.607	-0.026241	0.00359095	2.78997e-13
Smoking initiation	rs2287509	2	162854908	T	G	0.606	-0.0248611	0.00359966	5.00035e-12
Smoking initiation	rs4143310	2	45124563	A	C	0.621	0.0249552	0.00361329	5.06058e-12
Smoking initiation	rs1164418749	2	45136693	C	G	0.598	0.0270635	0.00359095	4.93969e-14
Smoking initiation	rs1629802	2	45138179	A	G	0.398	0.0239374	0.00365894	6.09958e-11
Smoking initiation	rs490340	2	45151616	T	C	0.601	0.0279768	0.00358794	6.4003e-15
Smoking initiation	rs4953149	2	45157307	C	T	0.364	0.024017	0.00369273	7.76962e-11
Smoking initiation	rs2276588	2	45179269	A	G	0.444	0.0215579	0.0035781	1.66001e-09
Smoking initiation	rs168095	2	45186490	T	A	0.612	0.0212862	0.00360318	3.53997e-09
Smoking initiation	rs184643	2	45189441	A	G	0.611	0.0215518	0.00360199	2.19999e-09
Smoking initiation	rs11125335	2	51360667	C	T	0.397	0.0213459	0.0036289	4.10998e-09
Smoking initiation	rs17041353	2	51384753	G	T	0.399	0.0200086	0.00362299	3.31002e-08
Smoking initiation	rs6708564	2	51388628	C	A	0.395	0.0203995	0.0036289	1.89998e-08
Smoking initiation	rs2193399	2	51398178	G	T	0.397	0.0205197	0.0036274	1.54999e-08
Smoking initiation	rs10172777	2	51405061	A	G	0.392	0.0203757	0.00363042	1.98999e-08
Smoking initiation	rs1236906040	2	51412395	A	T	0.391	0.0205134	0.00363196	1.63999e-08
Smoking initiation	rs10196917	2	51429921	G	A	0.394	0.0207284	0.00363042	1.16001e-08
Smoking initiation	rs11125340	2	51431589	T	G	0.363	0.0209128	0.00365712	1.06999e-08
Smoking initiation	rs55863011	2	51435782	T	C	0.363	0.0210404	0.00365712	8.58005e-09
Smoking initiation	rs12468317	2	51436883	C	G	0.364	0.0208385	0.00365532	1.17999e-08
Smoking initiation	rs6721958	2	51439203	T	G	0.391	0.0207515	0.0036289	1.06001e-08
Smoking initiation	rs1468897	2	51439363	A	C	0.391	0.0206966	0.00363042	1.2e-08
Smoking initiation	rs2678908	2	58130327	T	C	0.621	0.019877	0.00363509	4.48002e-08
Smoking initiation	rs2139054	2	58156583	C	A	0.621	0.0199678	0.00363352	3.81997e-08
Smoking initiation	rs11688007	2	60489771	T	A	0.6	0.0197225	0.00360081	4.31003e-08
Smoking initiation	rs2901000	2	60501216	G	A	0.581	0.019993	0.00358508	2.44e-08
Smoking initiation	rs4672380	2	60512822	C	A	0.587	0.020058	0.00359095	2.27002e-08
Smoking initiation	rs3898474	2	60513557	C	A	0.587	0.0199936	0.00359095	2.63003e-08
Smoking initiation	rs1324713606	2	60514993	A	C	0.585	0.0201861	0.00359095	1.88999e-08
Smoking initiation	rs386646568	2	60526749	A	C	0.58	0.0207961	0.00358234	6.50999e-09
Smoking initiation	rs2138108	2	104070010	A	G	0.493	-0.025046	0.0035563	1.85994e-12
Smoking initiation	rs266070	2	104076655	G	A	0.535	-0.027892	0.00356536	5.0501e-15
Smoking initiation	rs266058	2	104086428	T	C	0.472	-0.0276014	0.00355741	8.59014e-15
Smoking initiation	rs266057	2	104087611	T	G	0.529	-0.0304869	0.00373855	3.4898e-16
Smoking initiation	rs266049	2	104089193	A	G	0.474	-0.0276244	0.00355741	7.95976e-15
Smoking initiation	rs1369282390	2	104094008	C	T	0.472	-0.0275133	0.00355789	1.03992e-14
Smoking initiation	rs1336045347	2	104098057	A	G	0.455	0.0273212	0.00357208	2.05022e-14
Smoking initiation	rs1515000	2	104104650	A	C	0.46	0.0274173	0.00356943	1.59993e-14
Smoking initiation	rs62151026	2	104105385	G	C	0.402	0.0250003	0.00363509	6.21012e-12
Smoking initiation	rs17336391	2	104113377	T	A	0.451	0.0267893	0.0035735	6.4506e-14
Smoking initiation	rs7371212	2	104116083	A	G	0.472	0.0264375	0.00356484	1.18005e-13
Smoking initiation	rs7593587	2	104121555	A	C	0.473	0.0264454	0.0035659	1.22999e-13
Smoking initiation	rs7596779	2	104122137	T	C	0.451	0.0270377	0.00357497	3.83972e-14
Smoking initiation	rs1399547	2	104122451	C	G	0.524	0.0270409	0.00355679	2.86022e-14
Smoking initiation	rs7573399	2	104123234	A	G	0.524	0.0270643	0.00355679	2.78997e-14
Smoking initiation	rs1901478	2	104126904	C	T	0.473	0.0264214	0.0035659	1.27997e-13
Smoking initiation	rs1451979	2	104129357	A	G	0.473	0.0264976	0.00356645	1.07004e-13
Smoking initiation	rs4851028	2	104136682	A	T	0.461	0.0276257	0.00356943	1.00995e-14
Smoking initiation	rs6707968	2	104138496	G	A	0.473	0.0264654	0.00356536	1.13006e-13
Smoking initiation	rs1022298	2	104142548	G	T	0.473	0.0263412	0.00356484	1.49005e-13
Smoking initiation	rs1022297	2	104142610	G	C	0.472	0.0263171	0.00356484	1.51985e-13
Smoking initiation	rs1597744	2	104149476	G	A	0.472	0.0266215	0.00356702	8.23948e-14
Smoking initiation	rs1597743	2	104149830	G	A	0.526	0.0271563	0.00355661	2.25009e-14
Smoking initiation	rs11123960	2	104156821	G	A	0.525	0.027155	0.00355645	2.27982e-14
Smoking initiation	rs6727302	2	104157299	A	C	0.464	0.0272042	0.00357208	2.55976e-14
Smoking initiation	rs11900028	2	104158242	C	T	0.473	0.0265976	0.00356702	9.03025e-14
Smoking initiation	rs4851656	2	104162463	A	T	0.466	0.0259976	0.00356433	3.06973e-13
Smoking initiation	rs1073892	2	104172374	T	C	0.467	0.0259732	0.00356433	3.1703e-13
Smoking initiation	rs6713948	2	104174496	C	T	0.467	0.0259451	0.00356383	3.41979e-13
Smoking initiation	rs7577997	2	104175422	C	G	0.533	0.0255704	0.00355969	6.70965e-13
Smoking initiation	rs7580027	2	104178377	G	T	0.533	0.0254014	0.0035604	9.62942e-13
Smoking initiation	rs10174252	2	104179662	G	C	0.466	0.026088	0.00356335	2.42996e-13
Smoking initiation	rs72820209	2	104183870	T	A	0.397	0.0248967	0.00364321	8.23948e-12
Smoking initiation	rs7569356	2	104192887	A	G	0.52	0.0267115	0.00355679	5.95937e-14
Smoking initiation	rs1597750	2	104195314	A	G	0.466	0.0262892	0.00356433	1.65006e-13
Smoking initiation	rs386648762	2	104203679	C	T	0.534	0.0258078	0.00355843	4.07005e-13
Smoking initiation	rs4851660	2	104217789	A	T	0.533	0.0261712	0.00355815	1.90985e-13
Smoking initiation	rs10192716	2	104220144	G	C	0.534	0.0260784	0.00355873	2.38013e-13
Smoking initiation	rs7608358	2	104227258	G	A	0.519	0.0267338	0.00355661	5.56032e-14
Smoking initiation	rs7558335	2	104227395	C	T	0.534	0.0260564	0.00355903	2.52e-13
Smoking initiation	rs113360190	2	104227871	T	C	0.531	0.0261732	0.00355843	1.86982e-13
Smoking initiation	rs10185978	2	104233265	C	T	0.531	0.0262939	0.00355843	1.44012e-13
Smoking initiation	rs10194188	2	104233274	A	G	0.518	0.0270162	0.00355661	3.05985e-14
Smoking initiation	rs6719978	2	104238501	A	G	0.535	0.0259834	0.00355903	2.83009e-13
Smoking initiation	rs1584705	2	104239736	C	T	0.531	0.0262939	0.00355843	1.50003e-13
Smoking initiation	rs12328263	2	104240596	A	T	0.518	0.0269459	0.00355661	3.58014e-14
Smoking initiation	rs7576621	2	104242721	G	T	0.532	0.0262479	0.00355873	1.66994e-13
Smoking initiation	rs10182738	2	104243342	G	A	0.531	0.0265077	0.00355815	9.27897e-14
Smoking initiation	rs264971	2	104258476	C	G	0.468	-0.0264402	0.00355873	1.10994e-13
Smoking initiation	rs1457458	2	104260702	C	T	0.481	-0.027111	0.00355679	2.42996e-14
Smoking initiation	rs1669608	2	104261295	G	C	0.481	-0.027111	0.00355679	2.47002e-14
Smoking initiation	rs1669602	2	104264825	T	C	0.47	-0.0265858	0.00355903	7.97995e-14
Smoking initiation	rs67716713	2	104267572	A	C	0.482	-0.0272261	0.00355661	1.97015e-14
Smoking initiation	rs264977	2	104268754	C	T	0.471	-0.0265835	0.00355873	8.13018e-14
Smoking initiation	rs264978	2	104268790	A	C	0.47	-0.0266311	0.00355873	7.06968e-14
Smoking initiation	rs951562333	2	104269262	T	A	0.488	-0.0270596	0.00355616	2.81968e-14
Smoking initiation	rs264922	2	104273996	G	A	0.482	-0.0271783	0.00355645	2.11009e-14
Smoking initiation	rs264928	2	104282744	G	C	0.442	-0.0261107	0.00356645	2.52e-13
Smoking initiation	rs264931	2	104285359	A	G	0.44	-0.0260905	0.00356702	2.5698e-13
Smoking initiation	rs264935	2	104295741	T	C	0.441	-0.0260905	0.00356702	2.55976e-13
Smoking initiation	rs264937	2	104296570	A	G	0.44	-0.0261878	0.00356702	2.08978e-13
Smoking initiation	rs264942	2	104297677	C	A	0.532	-0.0271061	0.00356536	2.90001e-14
Smoking initiation	rs264946	2	104298906	C	T	0.441	-0.0260661	0.00356702	2.6903e-13
Smoking initiation	rs264948	2	104301541	T	C	0.452	-0.0267064	0.00356244	6.45952e-14
Smoking initiation	rs264952	2	104303311	C	T	0.444	-0.0265174	0.0035659	1.05999e-13
Smoking initiation	rs1161087735	2	104303387	A	G	0.44	-0.0258906	0.00356645	3.83972e-13
Smoking initiation	rs264956	2	104305359	G	A	0.442	-0.0260417	0.00356702	2.90001e-13
Smoking initiation	rs264957	2	104305595	T	C	0.442	-0.0260863	0.00356645	2.54976e-13
Smoking initiation	rs13032605	2	104313670	T	C	0.44	-0.0260661	0.00356702	2.78997e-13
Smoking initiation	rs2085484	2	104314216	A	G	0.44	-0.0260905	0.00356702	2.59e-13
Smoking initiation	rs13023284	2	104325425	C	T	0.601	-0.0254012	0.00363991	2.9703e-12
Smoking initiation	rs12996607	2	104333008	C	G	0.453	-0.026272	0.003562	1.65006e-13
Smoking initiation	rs1947566	2	104341424	G	C	0.442	-0.0256437	0.00356645	6.4998e-13
Smoking initiation	rs6543231	2	104348172	C	G	0.595	-0.0275855	0.00381444	4.66982e-13
Smoking initiation	rs10196462	2	104352160	C	T	0.598	-0.0256601	0.00366573	2.60976e-12
Smoking initiation	rs650576	2	104375723	A	T	0.436	-0.0256345	0.00357208	7.10068e-13
Smoking initiation	rs6711584	2	104421692	A	G	0.443	0.022891	0.00357497	1.51999e-10
Smoking initiation	rs4347858	2	104423042	C	T	0.445	0.0237214	0.00357208	3.08035e-11
Smoking initiation	rs17343925	2	104426377	T	G	0.445	0.0237214	0.00357208	3.14992e-11
Smoking initiation	rs2945452	2	104469422	T	A	0.522	-0.0230758	0.00355645	8.49963e-11
Smoking initiation	rs939584	2	621558	T	C	0.828	0.0344399	0.00472178	2.97989e-13
Smoking initiation	rs6717005	2	621910	C	A	0.828	0.0347466	0.00473279	2.08978e-13
Smoking initiation	rs1320331	2	622161	C	G	0.828	0.0348753	0.00473279	1.72982e-13
Smoking initiation	rs6760543	2	622388	C	G	0.829	0.0350355	0.00473279	1.32008e-13
Smoking initiation	rs2867124	2	622857	G	A	0.829	0.0351312	0.00473279	1.13999e-13
Smoking initiation	rs4854339	2	623212	C	T	0.829	0.0352585	0.00473279	9.17065e-14
Smoking initiation	rs6711012	2	624034	C	G	0.829	0.035417	0.00473279	7.1796e-14
Smoking initiation	rs6711039	2	624084	A	G	0.829	0.0352267	0.00473279	9.62942e-14
Smoking initiation	rs2867122	2	624581	C	A	0.829	0.0350035	0.00473279	1.42004e-13
Smoking initiation	rs12476198	2	625347	C	T	0.829	0.035113	0.00472178	1.05003e-13
Smoking initiation	rs6744653	2	628524	G	A	0.827	0.0347466	0.00473279	2.11009e-13
Smoking initiation	rs6739303	2	628749	T	C	0.825	0.0345202	0.00473279	3.01995e-13
Smoking initiation	rs1173310883	2	629244	C	A	0.826	0.0346174	0.00473279	2.5698e-13
Smoking initiation	rs6748821	2	629601	G	A	0.83	0.0347959	0.00474392	2.26986e-13
Smoking initiation	rs6752470	2	629694	A	T	0.83	0.0346988	0.00474392	2.5698e-13
Smoking initiation	rs6752706	2	629831	C	T	0.825	0.0338602	0.00470008	5.90065e-13
[truncated: 23,532 more rows]

## Sheet: Table S4
Table S4. Details of the IVs used for forward MR analysis
Exposure	Outcome	SNP	CHR	POS	EA	OA	Exposure			Outcome			R2	F-statistics
							Beta	SE	P-value	Beta	SE	P-value
FG	Bacterial pneumonia	rs10305457	6	39034095	T	C	0.0235	0.0032	1.209e-14	-0.0080501	0.0201318	0.689252	0.000323039	53.9307
FG	Bacterial pneumonia	rs1057394	2	27324036	A	G	-0.0124	0.0018	1.911e-12	0.00115537	0.0116567	0.921046	0.000265864	47.4568
FG	Bacterial pneumonia	rs10811660	9	22134068	A	G	-0.0223	0.0022	7.938e-25	0.000288675	0.0158643	0.985482	0.000518388	102.746
FG	Bacterial pneumonia	rs10838524	11	45870177	A	G	0.0238	0.0016	1.559e-40	0.0154912	0.0111629	0.165216	0.0011018	221.266
FG	Bacterial pneumonia	rs111884754	2	43775309	A	C	-0.0248	0.0035	7.814e-15	0.0121521	0.0312124	0.697028	0.000250198	50.2073
FG	Bacterial pneumonia	rs11603349	11	72460694	T	C	0.0236	0.0022	3.116e-25	-0.000314401	0.0130797	0.980823	0.000573265	115.074
FG	Bacterial pneumonia	rs11619319	13	28487599	A	G	-0.0173	0.002	3.412e-20	-0.00694262	0.0128184	0.588085	0.000378488	74.8225
FG	Bacterial pneumonia	rs12055786	6	153431125	T	C	0.012	0.0017	1.166e-11	0.00551861	0.0112237	0.622935	0.00025224	49.827
FG	Bacterial pneumonia	rs12541643	8	81076874	T	C	0.0118	0.0019	4.511e-09	0.00296762	0.0111718	0.79052	0.000232984	38.5706
FG	Bacterial pneumonia	rs12784552	10	113036354	A	G	0.0329	0.003	2.863e-31	0.00896127	0.0195527	0.646727	0.000599145	120.268
FG	Bacterial pneumonia	rs12888855	14	100830818	A	C	-0.0135	0.002	6.019e-12	-0.0215878	0.0143634	0.132847	0.000230515	45.5625
FG	Bacterial pneumonia	rs12898997	15	75090349	T	C	-0.0098	0.0017	4.641e-09	-0.000801906	0.0112179	0.943012	0.000165673	33.2318
FG	Bacterial pneumonia	rs157512	5	55809127	T	C	0.0134	0.0021	5.426e-10	0.00596368	0.012169	0.624084	0.000228112	40.7166
FG	Bacterial pneumonia	rs1604038	3	170709193	T	C	-0.0198	0.0018	4.468e-28	-0.0122096	0.0126129	0.33303	0.000606586	121
FG	Bacterial pneumonia	rs16851397	3	141134818	A	G	0.0327	0.0042	1.26e-12	-0.00827663	0.0306521	0.787145	0.000306643	60.6173
FG	Bacterial pneumonia	rs17168486	7	14898282	T	C	0.028	0.0021	4.17e-36	-0.00412871	0.0139642	0.767487	0.000891806	177.778
FG	Bacterial pneumonia	rs17265513	20	39832628	T	C	-0.0158	0.0021	5.102e-14	0.0069501	0.0123805	0.574544	0.000283807	56.6077
FG	Bacterial pneumonia	rs17270243	15	60862500	A	G	-0.0104	0.0021	3.616e-08	-0.00280952	0.0141486	0.842597	0.000137421	24.5261
FG	Bacterial pneumonia	rs17437560	3	152180329	T	C	-0.0175	0.0032	3.331e-08	0.0157006	0.023811	0.509649	0.000180416	29.9072
FG	Bacterial pneumonia	rs1820176	5	95696585	T	C	0.0247	0.002	1.905e-34	0.0089419	0.0120087	0.456501	0.000913054	152.523
FG	Bacterial pneumonia	rs194518	7	89853149	A	G	0.0102	0.0018	8.757e-09	-0.0186467	0.0113032	0.0990057	0.000192371	32.1111
FG	Bacterial pneumonia	rs2075423	1	214154719	T	G	-0.0161	0.0017	3.183e-21	-0.0112366	0.0112407	0.317487	0.000449495	89.692
FG	Bacterial pneumonia	rs2461385	2	169700463	T	C	0.0217	0.0024	2.73e-19	-0.024157	0.0173076	0.162793	0.000457904	81.7517
FG	Bacterial pneumonia	rs2657879	12	56865338	A	G	-0.0119	0.0022	7.334e-09	-0.00280356	0.0144234	0.845881	0.000148911	29.2583
FG	Bacterial pneumonia	rs2839671	10	26505822	A	G	-0.016	0.0022	8.379e-14	0.0206511	0.0162521	0.203847	0.000267579	52.8926
FG	Bacterial pneumonia	rs2979422	7	44162355	T	C	-0.0243	0.0024	3.846e-26	0.0104913	0.0150422	0.485518	0.000539117	102.516
FG	Bacterial pneumonia	rs348330	1	229672955	A	G	-0.0122	0.002	3.036e-10	0.00199262	0.0116823	0.864565	0.000216077	37.21
FG	Bacterial pneumonia	rs35889227	14	90055468	T	G	-0.013	0.0019	3.365e-10	-0.00792043	0.0115969	0.494619	0.000280425	46.8144
FG	Bacterial pneumonia	rs3778321	6	7250270	A	G	-0.0186	0.0021	3.157e-17	0.0018825	0.0134649	0.888811	0.000399135	78.449
FG	Bacterial pneumonia	rs3829109	9	139256766	A	G	-0.0163	0.002	1.087e-15	0.0203675	0.0116492	0.0803933	0.000363986	66.4225
FG	Bacterial pneumonia	rs3842753	11	2181060	T	G	0.0134	0.0022	2.841e-09	-0.00581189	0.0137272	0.672014	0.000228311	37.0992
FG	Bacterial pneumonia	rs39713	22	30343186	T	C	-0.0169	0.0031	1.767e-08	-0.0137522	0.0200299	0.492346	0.000151251	29.7201
FG	Bacterial pneumonia	rs4760278	12	57771153	A	C	-0.011	0.002	3.331e-08	-0.00775064	0.0134531	0.564534	0.000152594	30.25
FG	Bacterial pneumonia	rs4862423	4	185726548	T	C	0.0123	0.0019	4.447e-10	-0.0174601	0.0114974	0.12886	0.000251047	41.9086
FG	Bacterial pneumonia	rs557462	2	169777595	T	C	0.0663	0.0017	1e-300	0.0226561	0.0117756	0.0543563	0.00752464	1521
FG	Bacterial pneumonia	rs58925536	7	75654574	T	C	0.0306	0.0053	5.821e-09	-0.0557021	0.0417694	0.182347	0.000199879	33.3343
FG	Bacterial pneumonia	rs6113722	20	22557099	A	G	-0.0424	0.0044	7.66e-25	0.039537	0.0297502	0.183859	0.000475627	92.8595
FG	Bacterial pneumonia	rs6489811	12	121893626	A	G	-0.011	0.0018	3.267e-09	0.0041283	0.0114364	0.718117	0.000217577	37.3457
FG	Bacterial pneumonia	rs6598541	15	99271135	A	G	0.0114	0.0017	4.124e-12	0.0137133	0.0116727	0.240069	0.000227502	44.9689
FG	Bacterial pneumonia	rs6662924	1	100894419	A	C	0.0143	0.0023	3.341e-10	-0.000533703	0.013948	0.969477	0.000233498	38.656
FG	Bacterial pneumonia	rs6808574	3	187740523	T	C	-0.0127	0.0017	7.209e-14	-0.00196972	0.011438	0.863274	0.000291723	55.8097
FG	Bacterial pneumonia	rs7095788	10	95384152	T	C	-0.0106	0.0018	1.976e-09	0.013622	0.0118726	0.251239	0.000194303	34.679
FG	Bacterial pneumonia	rs7163757	15	62391608	T	C	-0.0217	0.0016	2.641e-36	-0.0137398	0.0112293	0.221116	0.000916025	183.941
FG	Bacterial pneumonia	rs7178572	15	77747190	A	G	-0.0121	0.0018	7.086e-10	-0.000621349	0.0119032	0.958369	0.000228612	45.1883
FG	Bacterial pneumonia	rs7256920	19	46203083	A	G	-0.0104	0.0018	2.752e-09	-0.00955913	0.0111714	0.392174	0.000171305	33.3827
FG	Bacterial pneumonia	rs7708285	5	76425867	A	G	-0.0133	0.0019	1.253e-09	-0.0011509	0.0133871	0.931489	0.000246096	49
FG	Bacterial pneumonia	rs78132593	1	150868102	A	C	-0.0147	0.0022	2.598e-10	-0.00546438	0.0141282	0.698927	0.000267444	44.6467
FG	Bacterial pneumonia	rs7903146	10	114758349	T	C	0.0259	0.0019	1.995e-35	0.0154404	0.0139838	0.269525	0.000932111	185.82
FG	Bacterial pneumonia	rs878521	7	44255643	A	G	0.0549	0.002	2.65e-174	0.0147378	0.0137379	0.283369	0.00374691	753.503
FG	Bacterial pneumonia	rs896854	8	95960511	T	C	0.0099	0.0016	5.612e-09	-0.005187	0.0111559	0.641963	0.000195241	38.2852
FG	Bacterial pneumonia	rs9650069	8	118204020	T	C	-0.0286	0.0018	8.306e-58	0.0172206	0.0115164	0.134834	0.00129827	252.457
HDL-C	Bacterial pneumonia	rs10029272	4	154379305	T	C	0.00877158	0.00154986	1.52e-08	-0.00655165	0.0119277	0.582814	2.57516e-05	32.031
HDL-C	Bacterial pneumonia	rs10049088	3	156797648	T	C	0.0211283	0.00141853	3.58e-50	-0.00311042	0.0120194	0.795803	0.000179538	221.846
HDL-C	Bacterial pneumonia	rs1007766	7	1034903	G	A	0.0117497	0.0013918	3.12e-17	0.0128198	0.0111519	0.250323	5.81037e-05	71.2689
HDL-C	Bacterial pneumonia	rs10099536	8	72477332	T	C	-0.026065	0.00439973	3.14e-09	0.0654273	0.0615042	0.287425	2.84412e-05	35.0965
HDL-C	Bacterial pneumonia	rs10162642	15	58577163	A	G	-0.0492775	0.00171709	4.01e-181	-0.0198848	0.0158773	0.210423	0.000661641	823.59
HDL-C	Bacterial pneumonia	rs10163728	18	19048220	T	C	-0.0113529	0.00194854	5.66e-09	0.0197383	0.0153556	0.198647	2.72947e-05	33.9465
HDL-C	Bacterial pneumonia	rs10229792	7	116982907	A	G	-0.0118447	0.00145649	4.21e-16	0.0107885	0.0112998	0.339701	5.38034e-05	66.1353
HDL-C	Bacterial pneumonia	rs10242866	7	17920613	T	C	-0.02315	0.00141783	6.26e-60	-0.00194365	0.0121821	0.873236	0.00021512	266.596
HDL-C	Bacterial pneumonia	rs10273527	7	139036598	T	G	0.0118801	0.00164368	4.91e-13	0.00443699	0.0140917	0.752865	4.22535e-05	52.2403
HDL-C	Bacterial pneumonia	rs1037117	15	102068658	A	G	0.0107171	0.001612	2.96e-11	-0.0139838	0.0123401	0.257131	3.63894e-05	44.2002
HDL-C	Bacterial pneumonia	rs10458643	10	81152268	A	G	-0.00848246	0.00140931	1.76e-09	-0.00282726	0.0113679	0.803589	2.95392e-05	36.2269
HDL-C	Bacterial pneumonia	rs1047891	2	211540507	A	C	-0.0164194	0.00150676	1.19e-27	0.00128966	0.0119481	0.914044	9.62366e-05	118.748
HDL-C	Bacterial pneumonia	rs10497442	2	176436826	C	T	0.00867667	0.0014872	5.4e-09	-0.0171704	0.0121469	0.15749	2.73494e-05	34.0383
HDL-C	Bacterial pneumonia	rs10510998	3	70516421	G	A	0.00929017	0.00141168	4.68e-11	-0.0150318	0.0111608	0.178033	3.50746e-05	43.3087
HDL-C	Bacterial pneumonia	rs1051613	4	951179	G	A	-0.0133651	0.00140571	1.95e-21	-0.00962129	0.0111985	0.390251	7.31569e-05	90.3968
HDL-C	Bacterial pneumonia	rs10733794	10	65355538	A	G	-0.009393	0.00147927	2.16e-10	0.00853375	0.0117141	0.466306	3.26547e-05	40.3194
HDL-C	Bacterial pneumonia	rs10739573	9	123489818	A	G	0.00935733	0.00162725	8.9e-09	-0.00479869	0.0134017	0.720294	2.6856e-05	33.067
HDL-C	Bacterial pneumonia	rs10749408	10	122967526	C	T	-0.0104895	0.00148842	1.82e-12	-0.00246448	0.0121286	0.838982	4.0336e-05	49.6659
HDL-C	Bacterial pneumonia	rs10786114	10	95309022	C	T	-0.0229704	0.00209605	6.02e-28	-0.00365222	0.0159685	0.819091	9.73229e-05	120.097
HDL-C	Bacterial pneumonia	rs10791660	11	103871039	A	C	-0.0128697	0.00180394	9.73e-13	0.0116097	0.0145011	0.423358	4.09235e-05	50.8971
HDL-C	Bacterial pneumonia	rs10838684	11	47283862	G	A	0.0419489	0.00150491	5.41e-171	0.0122917	0.0113749	0.279874	0.000623951	776.998
HDL-C	Bacterial pneumonia	rs10853845	19	52288183	G	A	-0.0114831	0.00139939	2.29e-16	0.00322326	0.0112963	0.775386	5.41046e-05	67.335
HDL-C	Bacterial pneumonia	rs10864727	1	230297939	A	G	-0.0512387	0.00140582	7.52e-291	-0.0122677	0.0112474	0.275395	0.001067	1328.42
HDL-C	Bacterial pneumonia	rs10899363	11	76928929	A	G	-0.00820034	0.00146823	2.33e-08	0.0157541	0.0124888	0.207144	2.51357e-05	31.1943
HDL-C	Bacterial pneumonia	rs10911505	1	184049978	C	T	-0.00881276	0.00144326	1.02e-09	-0.0110703	0.0114504	0.333641	3.02303e-05	37.2851
HDL-C	Bacterial pneumonia	rs10913570	1	178523126	A	C	0.0181662	0.00138062	1.53e-39	0.00499979	0.011194	0.655128	0.00013922	173.133
HDL-C	Bacterial pneumonia	rs10938398	4	45186139	A	G	-0.00978823	0.00139378	2.17e-12	-0.0167198	0.0111797	0.134772	3.96275e-05	49.3196
HDL-C	Bacterial pneumonia	rs10947433	6	33689629	A	G	0.0214638	0.0029311	2.43e-13	-0.00540585	0.021981	0.805734	4.33949e-05	53.6231
HDL-C	Bacterial pneumonia	rs10958704	8	38328302	G	A	-0.00942245	0.00140152	1.78e-11	-0.00377176	0.0113826	0.740372	3.64851e-05	45.199
HDL-C	Bacterial pneumonia	rs11038703	11	45912410	G	A	0.0110357	0.0015734	2.32e-12	0.0064455	0.0125837	0.608505	3.96116e-05	49.1951
HDL-C	Bacterial pneumonia	rs11045172	12	20470221	C	A	0.0265875	0.00173495	5.23e-53	0.0026938	0.0135532	0.842452	0.000189379	234.845
HDL-C	Bacterial pneumonia	rs11045237	12	20579083	C	A	0.0126706	0.00167758	4.26e-14	-0.0184816	0.0126379	0.143632	4.59852e-05	57.0464
HDL-C	Bacterial pneumonia	rs1107850	2	20371772	A	G	-0.0132386	0.00138071	8.96e-22	0.0158382	0.0112385	0.158752	7.38678e-05	91.9346
HDL-C	Bacterial pneumonia	rs11153046	6	107441753	A	G	0.00982535	0.00152572	1.2e-10	0.00310372	0.0116284	0.78954	3.4829e-05	41.4712
HDL-C	Bacterial pneumonia	rs11158858	14	70844475	G	T	-0.0105913	0.00144017	1.92e-13	0.00338857	0.0113145	0.764568	4.36358e-05	54.0843
HDL-C	Bacterial pneumonia	rs11161570	1	85721911	T	C	0.0090078	0.00137593	5.88e-11	0.0109657	0.0111507	0.325408	3.44439e-05	42.8593
HDL-C	Bacterial pneumonia	rs11170538	12	53796744	C	T	-0.0156092	0.00158256	6.01e-23	-0.000937469	0.0111525	0.933009	9.41522e-05	97.2839
HDL-C	Bacterial pneumonia	rs11171739	12	56470625	C	T	0.0111703	0.00139418	1.13e-15	0.00612325	0.0112604	0.586589	5.18549e-05	64.1936
HDL-C	Bacterial pneumonia	rs111917980	2	188276584	A	G	0.0102527	0.00148404	4.89e-12	-0.020855	0.0118967	0.0796013	3.835e-05	47.7293
HDL-C	Bacterial pneumonia	rs111933537	12	123248255	C	A	0.026116	0.0025913	6.89e-24	-0.0232053	0.0217766	0.286601	8.45337e-05	101.573
HDL-C	Bacterial pneumonia	rs112201728	6	160551486	T	C	-0.0271389	0.00268017	4.24e-24	-0.00726331	0.0240419	0.762569	8.23789e-05	102.532
HDL-C	Bacterial pneumonia	rs112259268	17	41874745	A	C	-0.19002	0.00427068	1e-300	-0.0401743	0.0318759	0.207548	0.00160171	1979.72
HDL-C	Bacterial pneumonia	rs112540547	16	68844713	G	A	-0.0309225	0.0030367	2.36e-24	0.00199255	0.0201914	0.92139	8.34929e-05	103.692
HDL-C	Bacterial pneumonia	rs11254464	10	17265447	C	T	0.0140662	0.00142002	3.93e-23	0.0117241	0.0113395	0.301178	8.14548e-05	98.1216
HDL-C	Bacterial pneumonia	rs1149453	8	64532168	T	G	-0.0121915	0.00177057	5.75e-12	-0.0172615	0.0145921	0.236835	3.84791e-05	47.412
HDL-C	Bacterial pneumonia	rs115912456	5	82815158	G	A	0.0287502	0.00342512	4.7e-17	0.0274458	0.0423707	0.517145	5.66138e-05	70.458
HDL-C	Bacterial pneumonia	rs11603123	11	126305495	A	G	-0.0257432	0.00386799	2.82e-11	0.0481343	0.0301704	0.110619	3.58253e-05	44.295
HDL-C	Bacterial pneumonia	rs11603150	11	36373869	C	T	0.00872007	0.00147484	3.37e-09	0.00476527	0.0116304	0.682009	2.8326e-05	34.9583
HDL-C	Bacterial pneumonia	rs11624762	14	105312935	T	C	-0.0114749	0.00203348	1.67e-08	-0.00438385	0.0145619	0.763377	2.57713e-05	31.8433
HDL-C	Bacterial pneumonia	rs11647243	16	30965308	A	G	-0.0127913	0.00220666	6.76e-09	0.0106185	0.0216469	0.623756	2.70291e-05	33.6015
HDL-C	Bacterial pneumonia	rs1168124	1	63139730	C	T	-0.0122399	0.00148193	1.46e-16	0.0107082	0.0126561	0.397504	5.53638e-05	68.2182
HDL-C	Bacterial pneumonia	rs116843064	19	8429323	A	G	0.214779	0.00494778	1e-300	0.06598	0.0343234	0.054567	0.00152836	1884.36
HDL-C	Bacterial pneumonia	rs116886525	11	116671391	T	C	-0.068726	0.00799961	8.61e-18	0.00710419	0.0981402	0.942293	5.99627e-05	73.8082
HDL-C	Bacterial pneumonia	rs11694828	2	228565656	A	G	0.0145721	0.00144206	5.25e-24	0.00919531	0.0113271	0.41691	8.36607e-05	102.112
HDL-C	Bacterial pneumonia	rs116995028	11	116999072	T	C	-0.0624973	0.00659682	2.7e-21	0.049247	0.0509877	0.334114	7.28309e-05	89.7539
HDL-C	Bacterial pneumonia	rs11706926	3	36978647	A	G	-0.0126115	0.00139048	1.19e-19	-0.00534369	0.0111496	0.631745	6.62392e-05	82.2629
HDL-C	Bacterial pneumonia	rs117250566	16	57224563	A	G	-0.0956265	0.00604368	2.17e-56	-0.0376615	0.075197	0.616486	0.000203358	250.353
HDL-C	Bacterial pneumonia	rs117398396	16	56102730	A	G	-0.0276614	0.00501493	3.47e-08	0.0495139	0.0332995	0.137034	2.45727e-05	30.4242
HDL-C	Bacterial pneumonia	rs11742162	5	112385510	C	T	-0.0101592	0.00147214	5.16e-12	0.0135694	0.0122439	0.267752	3.82657e-05	47.6234
HDL-C	Bacterial pneumonia	rs11759230	6	109640321	C	A	-0.0173729	0.00145291	5.95e-33	-0.00835869	0.0120498	0.487884	0.000114871	142.977
HDL-C	Bacterial pneumonia	rs11762784	7	130424646	A	G	0.0299962	0.00140741	8.59e-101	-0.00137254	0.0111979	0.902446	0.000370189	454.246
HDL-C	Bacterial pneumonia	rs117911817	15	58854753	A	G	-0.0443567	0.00529011	5.08e-17	-0.0100575	0.0321165	0.754161	5.68698e-05	70.3055
HDL-C	Bacterial pneumonia	rs11870735	17	481604	T	C	-0.0156151	0.00181389	7.39e-18	-0.00579726	0.0166073	0.727029	5.95861e-05	74.1084
HDL-C	Bacterial pneumonia	rs11905856	20	46356466	G	A	0.016531	0.00181535	8.53e-20	-0.00470979	0.0169552	0.781182	6.79215e-05	82.9235
HDL-C	Bacterial pneumonia	rs11929253	3	150074251	A	G	-0.0126242	0.00181817	3.83e-12	0.0253114	0.0158861	0.11109	3.87358e-05	48.2102
HDL-C	Bacterial pneumonia	rs12031785	1	219686440	C	T	0.0163018	0.00139476	1.47e-31	0.00514385	0.0113132	0.649341	0.000109753	136.607
HDL-C	Bacterial pneumonia	rs12103674	17	37804352	C	T	-0.0224947	0.00260165	5.32e-18	-0.0154676	0.0200235	0.439834	6.01411e-05	74.7589
HDL-C	Bacterial pneumonia	rs12143329	1	202197659	T	C	0.00957002	0.00141098	1.18e-11	-0.00859259	0.011302	0.447093	3.7402e-05	46.0028
HDL-C	Bacterial pneumonia	rs12154436	7	150343784	A	G	-0.0139363	0.00175701	2.16e-15	-0.00738806	0.0128854	0.566397	5.07743e-05	62.9139
HDL-C	Bacterial pneumonia	rs12234004	5	67707704	A	G	-0.0100516	0.00154219	7.14e-11	-0.0147148	0.0126754	0.245687	3.41327e-05	42.481
HDL-C	Bacterial pneumonia	rs12234017	5	118711834	G	A	0.0163739	0.00158234	4.28e-25	0.0140295	0.0119933	0.24209	8.60374e-05	107.079
HDL-C	Bacterial pneumonia	rs12347784	9	107689289	G	T	-0.0174875	0.00234245	8.3e-14	0.0410023	0.0225999	0.069637	4.47843e-05	55.7333
HDL-C	Bacterial pneumonia	rs12358424	10	33641149	G	T	-0.0256025	0.00244639	1.25e-25	0.0129129	0.0222976	0.562512	8.80558e-05	109.525
HDL-C	Bacterial pneumonia	rs1240811	6	16818805	T	C	0.011396	0.00148576	1.72e-14	-0.0198361	0.0119718	0.0975371	4.73015e-05	58.8312
HDL-C	Bacterial pneumonia	rs12453576	17	3881293	T	C	-0.0132616	0.00182331	3.51e-13	-0.00289236	0.0145511	0.842441	4.27026e-05	52.9018
HDL-C	Bacterial pneumonia	rs12453682	17	37770005	C	T	-0.0281792	0.00153106	1.2e-75	0.00632386	0.0123333	0.608129	0.000276143	338.745
HDL-C	Bacterial pneumonia	rs12485478	3	12351223	G	A	-0.0536649	0.00421086	3.35e-37	0.0195256	0.034215	0.568221	0.000130976	162.42
HDL-C	Bacterial pneumonia	rs12549603	8	126632639	A	G	-0.019313	0.00153164	1.88e-36	-0.00111085	0.0125345	0.929381	0.000128391	158.996
HDL-C	Bacterial pneumonia	rs12575636	11	95311260	G	T	-0.0120041	0.00173733	4.86e-12	0.00250182	0.0145368	0.863357	3.83591e-05	47.7413
HDL-C	Bacterial pneumonia	rs12585801	13	81393264	A	G	0.0124621	0.00195403	1.8e-10	-0.00417445	0.0146876	0.776244	3.26811e-05	40.6743
HDL-C	Bacterial pneumonia	rs12597428	16	56905458	T	G	-0.0428967	0.00168178	1.66e-143	-0.000468043	0.0138972	0.973133	0.000530224	650.593
HDL-C	Bacterial pneumonia	rs12624640	20	32952125	A	G	-0.0179233	0.00141817	1.3e-36	-0.00786201	0.0111648	0.481322	0.000129715	159.727
HDL-C	Bacterial pneumonia	rs12646702	4	146402927	A	G	0.00893635	0.00141928	3.05e-10	0.00957615	0.0111768	0.39156	3.29663e-05	39.6446
HDL-C	Bacterial pneumonia	rs12721040	11	116691480	A	G	-0.0794639	0.00685616	4.62e-31	0.0225229	0.0512592	0.660377	0.000109384	134.331
HDL-C	Bacterial pneumonia	rs12721046	19	45421254	A	G	-0.0720343	0.00192044	1e-300	-0.0155875	0.0129564	0.228946	0.0011317	1406.95
HDL-C	Bacterial pneumonia	rs12721078	11	116699395	A	C	0.0928966	0.00379968	5.22e-132	-0.00491659	0.0231177	0.83158	0.000482186	597.731
HDL-C	Bacterial pneumonia	rs12765967	10	33958617	C	T	-0.0112703	0.001668	1.41e-11	0.00637958	0.0128506	0.619582	3.67066e-05	45.654
HDL-C	Bacterial pneumonia	rs12888955	14	103256877	G	A	-0.0130983	0.00144429	1.2e-19	0.00654576	0.011506	0.569423	6.62678e-05	82.2472
HDL-C	Bacterial pneumonia	rs12896809	14	24792966	A	G	-0.00873961	0.00144621	1.51e-09	-0.00106378	0.0112583	0.924721	3.01655e-05	36.5192
HDL-C	Bacterial pneumonia	rs12928099	16	15150505	A	C	0.0181148	0.00151748	7.55e-33	0.00694625	0.012419	0.57594	0.000115112	142.502
HDL-C	Bacterial pneumonia	rs12931143	16	88006065	C	T	-0.0120075	0.00143819	6.88e-17	0.00884404	0.0119028	0.45747	5.7785e-05	69.7064
HDL-C	Bacterial pneumonia	rs12940636	17	53400110	C	T	0.0115518	0.00145409	1.95e-15	0.00204917	0.0114597	0.858083	5.07328e-05	63.1127
HDL-C	Bacterial pneumonia	rs12997031	2	50689260	A	G	-0.00809155	0.00140523	8.5e-09	-0.0053923	0.0113277	0.634055	2.68909e-05	33.1565
HDL-C	Bacterial pneumonia	rs12998038	2	42602387	T	C	0.0100034	0.00160702	4.82e-10	0.00214894	0.0123424	0.861779	3.11364e-05	38.7483
HDL-C	Bacterial pneumonia	rs13005431	2	178121112	C	T	-0.00813641	0.00143145	1.32e-08	0.000419857	0.0121314	0.972391	2.59605e-05	32.3082
HDL-C	Bacterial pneumonia	rs13054885	22	44345771	A	G	-0.0123406	0.00182238	1.27e-11	-0.024165	0.0130649	0.064368	3.68696e-05	45.8558
HDL-C	Bacterial pneumonia	rs13066793	3	87037543	G	A	0.0180945	0.00245326	1.63e-13	-0.00363042	0.0204183	0.858878	4.3963e-05	54.4009
HDL-C	Bacterial pneumonia	rs13159670	5	72971425	A	G	-0.0117331	0.00160988	3.14e-13	0.0159908	0.0132594	0.227817	4.28734e-05	53.1176
HDL-C	Bacterial pneumonia	rs1316739	12	93968256	A	G	-0.00932367	0.00162722	1.01e-08	0.00976612	0.0118758	0.410874	2.64651e-05	32.8308
HDL-C	Bacterial pneumonia	rs1317840	6	43806921	A	C	0.0104291	0.00140974	1.38e-13	0.010452	0.0112786	0.354075	4.46551e-05	54.7288
HDL-C	Bacterial pneumonia	rs13178930	5	144490411	G	A	-0.00855679	0.00150263	1.24e-08	-0.0128747	0.0120291	0.284488	2.60743e-05	32.4278
HDL-C	Bacterial pneumonia	rs1324693	10	101890617	G	A	0.0099902	0.00142305	2.21e-12	0.00862603	0.0120939	0.475688	3.96253e-05	49.2842
HDL-C	Bacterial pneumonia	rs13290420	9	107648965	C	T	-0.0810284	0.00216458	1e-300	0.00162787	0.0175596	0.926138	0.00112468	1401.29
HDL-C	Bacterial pneumonia	rs13323506	3	12737231	A	C	-0.00839824	0.00153031	4.07e-08	-0.00438721	0.0124943	0.725486	2.50452e-05	30.1174
HDL-C	Bacterial pneumonia	rs13379043	14	74250126	C	T	0.0187991	0.00155787	1.57e-33	0.0140836	0.0139361	0.312217	0.000117891	145.617
HDL-C	Bacterial pneumonia	rs13389219	2	165528876	T	C	0.0290173	0.00140455	8.02e-95	0.0106508	0.0117149	0.363262	0.000343585	426.815
HDL-C	Bacterial pneumonia	rs13425618	2	215350167	G	A	0.0096162	0.00162333	3.15e-09	0.016004	0.0126902	0.207262	2.8214e-05	35.0908
HDL-C	Bacterial pneumonia	rs137967290	9	107666614	A	G	0.0802305	0.00542309	1.6e-49	-0.00436741	0.0465285	0.925216	0.000176863	218.87
HDL-C	Bacterial pneumonia	rs140664623	14	52321987	T	G	0.0276178	0.00464329	2.72e-09	-0.0169322	0.0524568	0.74686	2.85511e-05	35.3775
HDL-C	Bacterial pneumonia	rs1412234	9	28410683	C	T	-0.0125588	0.00148344	2.54e-17	0.0114116	0.0114922	0.320716	5.76312e-05	71.6731
HDL-C	Bacterial pneumonia	rs141239468	1	39677475	T	C	0.0269093	0.00432551	4.94e-10	-0.0235873	0.0322692	0.464807	3.12782e-05	38.7017
HDL-C	Bacterial pneumonia	rs141469619	11	116714293	G	A	-0.209314	0.0078753	1.2e-155	-0.024604	0.0876817	0.779012	0.000575342	706.419
HDL-C	Bacterial pneumonia	rs1425485	4	157681890	T	C	0.0185608	0.00164077	1.14e-29	0.0106341	0.0142378	0.455127	0.000102812	127.967
HDL-C	Bacterial pneumonia	rs142958146	11	116660008	G	A	-0.132781	0.00826402	4.32e-58	0.000186081	0.132	0.998875	0.000209822	258.16
HDL-C	Bacterial pneumonia	rs144164168	20	44476037	T	C	-0.0468036	0.00496074	3.92e-21	-0.0679761	0.0551175	0.217466	7.18378e-05	89.0155
HDL-C	Bacterial pneumonia	rs146182298	14	52531408	T	C	-0.0222312	0.00359318	6.13e-10	0.0101592	0.0261626	0.697787	3.08928e-05	38.2796
HDL-C	Bacterial pneumonia	rs147050466	18	46680955	T	C	0.0429291	0.00498594	7.3e-18	-0.0285314	0.0324027	0.378575	6.00039e-05	74.1326
HDL-C	Bacterial pneumonia	rs147627829	6	34335088	A	G	-0.0465573	0.00385967	1.67e-33	-0.0127826	0.0368135	0.728422	0.000117973	145.504
HDL-C	Bacterial pneumonia	rs148433005	1	31533632	T	C	-0.015308	0.00276253	3e-08	-0.00259475	0.0160332	0.871435	2.46719e-05	30.706
HDL-C	Bacterial pneumonia	rs1484917	2	146349854	A	G	-0.0083705	0.00141359	3.19e-09	-0.000465335	0.0114623	0.967617	2.84574e-05	35.0635
HDL-C	Bacterial pneumonia	rs148827772	4	110766064	G	A	-0.0332212	0.00533966	4.92e-10	-0.0372048	0.0381919	0.32998	3.14218e-05	38.7082
HDL-C	Bacterial pneumonia	rs149074578	20	44625065	A	C	-0.0525463	0.00455268	8.12e-31	0.0202402	0.0351742	0.565003	0.000107732	133.214
HDL-C	Bacterial pneumonia	rs151235402	20	569164	T	C	-0.0676011	0.00553802	2.86e-34	0.00935114	0.044415	0.833246	0.000120593	149.004
HDL-C	Bacterial pneumonia	rs1516725	3	185824004	T	C	-0.0300388	0.00204187	5.45e-49	-0.0257139	0.01861	0.167057	0.000173986	216.426
HDL-C	Bacterial pneumonia	rs1534696	7	26397239	C	A	-0.0158296	0.00141952	7.05e-29	-0.00060603	0.0112963	0.957215	0.000101847	124.353
HDL-C	Bacterial pneumonia	rs154255	5	55819966	C	T	0.0101966	0.00137997	1.48e-13	0.00255816	0.0111176	0.818014	4.38683e-05	54.5973
HDL-C	Bacterial pneumonia	rs1601935	15	58671765	G	T	0.100919	0.00148283	1e-300	-0.0169608	0.0114862	0.139776	0.00376148	4631.94
HDL-C	Bacterial pneumonia	rs1609909	19	35477041	G	A	0.00989028	0.0014027	1.78e-12	-0.0217513	0.0111743	0.0515893	4.02394e-05	49.715
HDL-C	Bacterial pneumonia	rs1650527	5	158022724	T	C	-0.0206524	0.00164361	3.28e-36	-0.0309285	0.016296	0.0577059	0.000126935	157.886
HDL-C	Bacterial pneumonia	rs1661052	11	2942593	G	A	-0.0260638	0.00245756	2.81e-26	0.00912383	0.0216115	0.672898	9.17082e-05	112.478
HDL-C	Bacterial pneumonia	rs1664781	5	53276301	G	A	0.0144373	0.00148264	2.08e-22	0.0149079	0.0118194	0.207199	7.61832e-05	94.8201
HDL-C	Bacterial pneumonia	rs1689797	1	182150978	A	C	-0.0260934	0.00147195	2.59e-70	-0.00642596	0.0123304	0.602263	0.00025261	314.25
HDL-C	Bacterial pneumonia	rs17025216	1	110486839	T	C	0.0102467	0.00178969	1.03e-08	0.01103	0.0139066	0.427692	2.63392e-05	32.7803
HDL-C	Bacterial pneumonia	rs17049712	2	58961136	T	C	-0.0120282	0.00151647	2.16e-15	-0.000898255	0.0127958	0.944035	5.0548e-05	62.912
HDL-C	Bacterial pneumonia	rs17185876	15	63946203	A	G	-0.0123744	0.00172729	7.83e-13	0.0141276	0.0125801	0.261432	4.1238e-05	51.3237
HDL-C	Bacterial pneumonia	rs17326656	2	48962291	T	G	-0.0162522	0.00164376	4.73e-23	-0.00695319	0.0151599	0.646481	7.85423e-05	97.7569
HDL-C	Bacterial pneumonia	rs17585887	6	139835498	T	C	-0.0210868	0.00139129	6.88e-52	0.010059	0.0111376	0.366445	0.000184546	229.713
HDL-C	Bacterial pneumonia	rs1767141	1	23734350	A	C	-0.0226049	0.00239923	4.44e-21	0.0053613	0.0197862	0.786421	7.13292e-05	88.769
HDL-C	Bacterial pneumonia	rs17849502	1	183532580	T	G	-0.0178945	0.00324307	3.43e-08	-0.0176519	0.0291531	0.544854	2.46856e-05	30.4457
HDL-C	Bacterial pneumonia	rs17875416	10	115796337	G	A	0.0302703	0.0021178	2.41e-46	0.0275591	0.0192129	0.151456	0.000164316	204.298
HDL-C	Bacterial pneumonia	rs1800961	20	43042364	T	C	-0.133595	0.00381998	5.85e-268	0.0381295	0.0269137	0.156561	0.000988298	1223.09
HDL-C	Bacterial pneumonia	rs1802539	8	103876183	A	G	0.0130999	0.00176564	1.18e-13	-0.00941737	0.0128596	0.463972	4.42287e-05	55.0467
HDL-C	Bacterial pneumonia	rs1884595	20	21900477	A	C	0.00894957	0.00142451	3.33e-10	0.00126194	0.0115046	0.912655	3.25058e-05	39.4706
HDL-C	Bacterial pneumonia	rs1949102	8	60654261	G	A	0.0106589	0.00156552	9.86e-12	0.00444544	0.0130669	0.733701	3.72462e-05	46.3562
HDL-C	Bacterial pneumonia	rs1955512	14	33175822	G	A	-0.0102855	0.00143493	7.61e-13	-0.00450147	0.0113747	0.692295	4.2094e-05	51.3794
HDL-C	Bacterial pneumonia	rs1970487	10	16097174	T	C	0.0100335	0.00182389	3.77e-08	-0.0194591	0.0120458	0.106219	2.84886e-05	30.2627
HDL-C	Bacterial pneumonia	rs1979680	8	19546696	G	T	-0.0188874	0.0015566	7e-34	-0.016209	0.0125209	0.195473	0.000118811	147.228
HDL-C	Bacterial pneumonia	rs2005617	9	33791164	T	C	0.00894117	0.00142734	3.75e-10	-0.000267443	0.0112053	0.980958	3.16183e-05	39.2404
HDL-C	Bacterial pneumonia	rs201440	7	101735599	C	T	0.00848358	0.00142216	2.44e-09	0.00297438	0.0111611	0.789856	2.89478e-05	35.5845
HDL-C	Bacterial pneumonia	rs2023967	22	30907168	A	G	-0.0169226	0.00163822	5.16e-25	-0.0145246	0.0139205	0.296764	8.579e-05	106.706
HDL-C	Bacterial pneumonia	rs2047803	17	7237346	C	T	-0.00809164	0.00147837	4.42e-08	0.00393264	0.0115796	0.734145	2.45014e-05	29.9576
HDL-C	Bacterial pneumonia	rs2070512	22	21949411	C	A	-0.036325	0.00170617	1.39e-100	-0.000532116	0.0120129	0.964669	0.000365946	453.28
HDL-C	Bacterial pneumonia	rs2071659	4	2252624	G	A	0.0113763	0.00198913	1.07e-08	0.00648449	0.0159499	0.684335	2.64038e-05	32.7096
HDL-C	Bacterial pneumonia	rs2113260	16	11455993	T	C	0.011127	0.00151874	2.36e-13	-0.00326404	0.0124289	0.792846	4.37675e-05	53.6771
HDL-C	Bacterial pneumonia	rs2126606	12	89674799	C	T	-0.0104526	0.00147914	1.59e-12	0.00253044	0.011281	0.822516	4.08504e-05	49.9379
HDL-C	Bacterial pneumonia	rs2152961	10	8447798	C	A	0.00813113	0.00147897	3.84e-08	-0.000455615	0.0112328	0.967646	2.5373e-05	30.2262
HDL-C	Bacterial pneumonia	rs2167750	4	89730074	T	C	-0.0190136	0.00137788	2.58e-43	0.00683556	0.0111671	0.540462	0.000152979	190.417
HDL-C	Bacterial pneumonia	rs2218584	10	118408642	C	T	0.011805	0.00140199	3.76e-17	0.0217895	0.011567	0.0595964	5.71271e-05	70.8993
HDL-C	Bacterial pneumonia	rs2229741	21	16340289	T	C	-0.00932914	0.00138986	1.92e-11	-0.00380729	0.0112262	0.7345	3.62772e-05	45.0548
HDL-C	Bacterial pneumonia	rs2240921	3	52830764	T	C	0.0262069	0.00215283	4.32e-34	0.0183023	0.0194775	0.347389	0.000119074	148.188
HDL-C	Bacterial pneumonia	rs2243616	12	121406370	G	T	0.0124677	0.00147148	2.39e-17	0.00526667	0.0113457	0.642506	5.93189e-05	71.79
HDL-C	Bacterial pneumonia	rs2254038	21	30745722	T	C	-0.0100811	0.00142559	1.53e-12	0.0114125	0.0113028	0.312638	4.05861e-05	50.0065
HDL-C	Bacterial pneumonia	rs2254069	10	122875589	A	G	-0.0167006	0.00211643	3e-15	-0.00522194	0.0154258	0.734971	5.00673e-05	62.2668
HDL-C	Bacterial pneumonia	rs2271577	4	119147975	G	A	0.0104938	0.00185955	1.67e-08	-0.00839326	0.0133278	0.528854	2.62087e-05	31.8456
HDL-C	Bacterial pneumonia	rs2290846	4	151199080	A	G	-0.0105927	0.00154171	6.39e-12	-0.0133928	0.0134117	0.317993	3.793e-05	47.2072
HDL-C	Bacterial pneumonia	rs2305637	3	47045846	T	C	-0.0200748	0.0018464	1.56e-27	-0.0114817	0.0131415	0.382283	9.67054e-05	118.209
HDL-C	Bacterial pneumonia	rs2306363	11	65405600	T	G	0.0201555	0.00174614	8.02e-31	-0.00559311	0.0151274	0.71158	0.000109729	133.238
HDL-C	Bacterial pneumonia	rs2307111	5	75003678	C	T	0.0161161	0.00141122	3.32e-30	-0.00147036	0.011275	0.896243	0.000104779	130.416
HDL-C	Bacterial pneumonia	rs235314	21	46271452	C	T	0.0176913	0.00139501	7.46e-37	0.0101479	0.0112327	0.3663	0.000130325	160.829
HDL-C	Bacterial pneumonia	rs2362541	2	30478453	T	G	0.00889071	0.00137824	1.11e-10	-0.00432546	0.0113335	0.702718	3.3508e-05	41.6124
HDL-C	Bacterial pneumonia	rs2364482	12	6502131	G	T	0.0114597	0.00176721	8.9e-11	0.0254511	0.0141136	0.0713411	3.41603e-05	42.0504
HDL-C	Bacterial pneumonia	rs2377037	1	1838516	A	C	0.00975633	0.00167516	5.74e-09	0.00522884	0.0123765	0.672673	2.75761e-05	33.9204
HDL-C	Bacterial pneumonia	rs2389763	7	17307847	T	C	0.00992181	0.0014099	1.96e-12	0.00208402	0.0115164	0.856398	4.0053e-05	49.5228
HDL-C	Bacterial pneumonia	rs2479106	9	126525212	G	A	-0.0106696	0.00151141	1.67e-12	0.0138219	0.0113501	0.223308	4.00693e-05	49.8347
HDL-C	Bacterial pneumonia	rs2534600	7	38280224	A	C	-0.0115486	0.00143301	7.69e-16	0.00197799	0.0111651	0.859383	5.2868e-05	64.9472
HDL-C	Bacterial pneumonia	rs254559	5	134444982	A	C	-0.0109635	0.00139773	4.37e-15	0.0145978	0.0113697	0.199171	4.94371e-05	61.525
HDL-C	Bacterial pneumonia	rs2551968	2	208536536	A	C	0.00832328	0.0013784	1.56e-09	0.00587294	0.0111202	0.597407	2.93162e-05	36.4618
HDL-C	Bacterial pneumonia	rs2571037	4	96138183	G	A	-0.00910183	0.00146747	5.56e-10	0.00815902	0.0114446	0.4759	3.09111e-05	38.4697
HDL-C	Bacterial pneumonia	rs25863	5	96105926	A	G	0.00940067	0.00138179	1.02e-11	0.000233034	0.011461	0.983778	3.71895e-05	46.2843
HDL-C	Bacterial pneumonia	rs2598503	2	147806204	C	T	-0.00836493	0.00144303	6.76e-09	0.00239218	0.0113996	0.833787	2.72739e-05	33.6027
HDL-C	Bacterial pneumonia	rs2613496	1	72754788	T	C	0.0141294	0.0017951	3.52e-15	0.0105205	0.0161661	0.515192	4.97792e-05	61.9541
HDL-C	Bacterial pneumonia	rs2642438	1	220970028	A	G	-0.0271768	0.00151587	7.11e-72	-0.00707244	0.012376	0.567684	0.000260977	321.42
HDL-C	Bacterial pneumonia	rs2673962	1	235027671	C	T	-0.0108956	0.00193601	1.82e-08	-0.0175089	0.0182641	0.337736	2.5723e-05	31.6728
HDL-C	Bacterial pneumonia	rs267738	1	150940625	G	T	0.0223838	0.00168682	3.46e-40	-0.00464638	0.0141174	0.742062	0.000141563	176.088
HDL-C	Bacterial pneumonia	rs2700908	7	36198547	C	T	-0.0126261	0.001418	5.38e-19	0.00100256	0.011909	0.932909	6.4027e-05	79.2841
HDL-C	Bacterial pneumonia	rs2720301	12	50180450	C	T	-0.00887831	0.0015174	4.89e-09	0.00465901	0.01166	0.689473	2.79148e-05	34.2342
HDL-C	Bacterial pneumonia	rs275182	15	39446211	G	A	0.0146602	0.00186648	4.01e-15	-0.00778176	0.0140416	0.579447	4.96013e-05	61.6926
HDL-C	Bacterial pneumonia	rs2777802	9	107569337	T	C	-0.0334249	0.00163927	2.05e-92	-0.0051984	0.0150857	0.7304	0.00033397	415.757
HDL-C	Bacterial pneumonia	rs2792751	10	113940329	T	C	0.0306446	0.00151917	1.73e-90	-0.000528159	0.0119718	0.964811	0.000327065	406.907
HDL-C	Bacterial pneumonia	rs282178	1	26899687	A	C	0.0113595	0.0019245	3.58e-09	-0.00752246	0.0127293	0.554549	3.02117e-05	34.8404
HDL-C	Bacterial pneumonia	rs28362673	6	32351510	A	G	-0.0467615	0.0045331	5.99e-25	-0.0288848	0.0317188	0.362478	9.33875e-05	106.411
HDL-C	Bacterial pneumonia	rs28481675	17	46320031	T	G	0.0201685	0.00224536	2.65e-19	-0.0102884	0.0176805	0.56063	6.48244e-05	80.6817
HDL-C	Bacterial pneumonia	rs28650790	5	55861464	T	C	-0.0302227	0.00178037	1.25e-64	-0.0140507	0.0163092	0.38895	0.000231497	288.168
HDL-C	Bacterial pneumonia	rs289744	16	57018102	G	T	0.102163	0.00154313	1e-300	0.00536806	0.0117576	0.647987	0.00358272	4383.11
HDL-C	Bacterial pneumonia	rs2925979	16	81534790	T	C	-0.0347222	0.00149747	6.12e-119	-0.00241548	0.011936	0.839629	0.000434027	537.648
HDL-C	Bacterial pneumonia	rs2928576	8	6600349	T	C	-0.0104078	0.00146933	1.41e-12	0.00644944	0.0118595	0.586566	4.03141e-05	50.1741
HDL-C	Bacterial pneumonia	rs2941657	8	106372180	A	G	0.0105831	0.00139657	3.51e-14	0.00165387	0.0117502	0.888066	4.63456e-05	57.4249
HDL-C	Bacterial pneumonia	rs2943645	2	227099180	C	T	0.0372461	0.0014305	1.88e-149	-0.00331528	0.0115977	0.774988	0.000544833	677.932
HDL-C	Bacterial pneumonia	rs2954038	8	126507389	C	A	-0.0425786	0.00150519	4.87e-176	0.00905668	0.012698	0.4757	0.000644405	800.203
HDL-C	Bacterial pneumonia	rs2974215	19	48093355	C	T	-0.0175906	0.00221701	2.12e-15	0.0326616	0.0185013	0.0775015	5.10951e-05	62.9544
HDL-C	Bacterial pneumonia	rs34158262	11	58437534	T	C	0.0161342	0.00252303	1.61e-10	0.00691574	0.0171448	0.686675	3.28609e-05	40.8931
HDL-C	Bacterial pneumonia	rs34409228	7	1102674	T	C	0.0282762	0.00210412	3.6e-41	0.00608005	0.0173319	0.725738	0.000146562	180.593
HDL-C	Bacterial pneumonia	rs34539692	6	126747110	C	A	-0.0100027	0.00151207	3.71e-11	-0.00976495	0.0126553	0.440347	3.54411e-05	43.7613
HDL-C	Bacterial pneumonia	rs34724718	6	56557822	C	T	-0.00977864	0.00165927	3.78e-09	0.027507	0.0144967	0.057767	2.79064e-05	34.7314
HDL-C	Bacterial pneumonia	rs34881325	9	2622134	T	C	0.00848737	0.00151345	2.05e-08	-0.00280203	0.0116801	0.81041	2.67681e-05	31.4492
HDL-C	Bacterial pneumonia	rs34931250	17	66879927	T	C	-0.0502261	0.0029695	3.55e-64	0.00863854	0.0225128	0.701187	0.000232231	286.083
HDL-C	Bacterial pneumonia	rs35137994	19	8429066	T	C	0.0439765	0.00297353	1.72e-49	0.0129957	0.0306837	0.671902	0.000176612	218.724
HDL-C	Bacterial pneumonia	rs35282635	16	57594611	T	C	-0.0526615	0.00439075	3.83e-33	0.0486596	0.0394229	0.217092	0.000116083	143.85
HDL-C	Bacterial pneumonia	rs35641	12	69993288	T	C	-0.00996232	0.00146102	9.18e-12	0.00207484	0.0117793	0.860182	3.74794e-05	46.4953
HDL-C	Bacterial pneumonia	rs35662434	4	69339933	G	A	0.0151227	0.00173239	2.56e-18	-0.0101587	0.01311	0.438409	6.38873e-05	76.2022
HDL-C	Bacterial pneumonia	rs35760208	16	72948790	G	T	-0.0113564	0.00175189	9.03e-11	-0.0135351	0.0159229	0.395304	3.37635e-05	42.0211
HDL-C	Bacterial pneumonia	rs36184164	6	43781092	G	T	-0.0146602	0.00226001	8.77e-11	0.00365777	0.0194129	0.850548	3.47711e-05	42.0784
HDL-C	Bacterial pneumonia	rs367070	19	54800500	G	A	0.0555795	0.00168623	2.96e-238	0.0125319	0.0121645	0.302916	0.000878821	1086.41
HDL-C	Bacterial pneumonia	rs3732356	3	119529113	G	T	0.0300666	0.00277828	2.71e-27	-0.0018999	0.0222585	0.931978	9.43038e-05	117.116
HDL-C	Bacterial pneumonia	rs3739020	2	136602491	G	T	0.01843	0.00174024	3.3e-26	0.00619937	0.0126086	0.622947	9.49518e-05	112.159
HDL-C	Bacterial pneumonia	rs3739514	9	133783025	A	G	-0.00823057	0.00146087	1.76e-08	0.0178351	0.0113041	0.114621	2.56349e-05	31.7422
HDL-C	Bacterial pneumonia	rs3747973	1	205677148	A	G	-0.0156362	0.00141729	2.66e-28	-0.00564731	0.0114451	0.62171	9.87845e-05	121.715
HDL-C	Bacterial pneumonia	rs3751705	16	57116458	C	T	-0.0316934	0.00471264	1.75e-11	0.0625486	0.0362588	0.0845162	3.68178e-05	45.2282
HDL-C	Bacterial pneumonia	rs3754749	2	173906149	G	A	0.0132228	0.00183726	6.15e-13	-0.00475071	0.0153494	0.756937	4.16217e-05	51.7971
HDL-C	Bacterial pneumonia	rs3768321	1	40035928	T	G	-0.0443841	0.00177404	3.83e-138	-0.011878	0.0150501	0.429978	0.000502716	625.933
HDL-C	Bacterial pneumonia	rs3768897	2	225338022	A	G	0.0112583	0.00206087	4.68e-08	0.0097615	0.0152525	0.522177	2.4534e-05	29.8431
HDL-C	Bacterial pneumonia	rs3789112	2	111714577	T	C	-0.00942658	0.00151565	4.99e-10	0.0173236	0.0124287	0.163366	3.10813e-05	38.6821
HDL-C	Bacterial pneumonia	rs3803800	17	7462969	A	G	-0.0189566	0.00166775	6.14e-30	-0.00187884	0.0129554	0.884692	0.00010389	129.199
HDL-C	Bacterial pneumonia	rs3808460	8	116597635	T	C	-0.0325051	0.00139391	2.82e-120	-0.00464065	0.012152	0.702546	0.000436752	543.793
HDL-C	Bacterial pneumonia	rs3824477	9	107588328	A	G	0.103292	0.00399129	1.14e-147	-0.0176996	0.0423283	0.675837	0.000540142	669.741
HDL-C	Bacterial pneumonia	rs3858776	13	99161457	T	C	-0.00914065	0.00146855	4.84e-10	-0.0169504	0.0115881	0.143536	3.11284e-05	38.7415
HDL-C	Bacterial pneumonia	rs3859027	16	88551465	C	T	-0.00946731	0.00143412	4.07e-11	0.00529794	0.0114374	0.643213	3.56657e-05	43.5795
HDL-C	Bacterial pneumonia	rs3862948	1	205099959	A	C	-0.012452	0.00163363	2.49e-14	-0.00235136	0.012287	0.848236	4.66815e-05	58.0993
HDL-C	Bacterial pneumonia	rs3900595	11	14313329	G	T	0.0205401	0.00211429	2.61e-22	-0.00955282	0.0131347	0.467045	7.58798e-05	94.3791
HDL-C	Bacterial pneumonia	rs4080140	11	116676590	A	G	0.0647401	0.00478698	1.13e-41	0.0152773	0.0278583	0.583422	0.0001483	182.904
HDL-C	Bacterial pneumonia	rs41272086	6	161008646	A	G	-0.0576994	0.00228606	1.47e-140	-0.0257675	0.0186943	0.168092	0.000511633	637.041
HDL-C	Bacterial pneumonia	rs42125	7	72823777	G	A	-0.045477	0.00553833	2.19e-16	0.0050497	0.0369333	0.891248	5.64441e-05	67.4258
HDL-C	Bacterial pneumonia	rs4282116	4	177968578	A	C	-0.00965998	0.00173878	2.77e-08	-0.0187682	0.0145668	0.197599	2.52988e-05	30.8648
HDL-C	Bacterial pneumonia	rs4406409	8	19868971	C	T	0.0948465	0.00154334	1e-300	-0.00360219	0.0128642	0.779466	0.00302548	3776.76
HDL-C	Bacterial pneumonia	rs4418728	10	94839724	T	G	0.0194771	0.00138768	9.42e-45	-0.0148657	0.0111414	0.182115	0.000159775	197.002
HDL-C	Bacterial pneumonia	rs45551238	20	57607363	T	C	0.0404518	0.00689607	4.47e-09	-0.0355232	0.0256232	0.165633	2.80071e-05	34.409
HDL-C	Bacterial pneumonia	rs4644730	13	94099216	G	T	-0.00888711	0.0015933	2.44e-08	-0.0136572	0.0131214	0.297953	2.49981e-05	31.1119
HDL-C	Bacterial pneumonia	rs4656984	1	161078909	T	C	-0.0103285	0.00145299	1.17e-12	0.0110939	0.0113194	0.327043	4.10136e-05	50.53
HDL-C	Bacterial pneumonia	rs4702	15	91426560	G	A	-0.0080258	0.00140855	1.21e-08	0.0132035	0.0112017	0.238514	2.66611e-05	32.4663
HDL-C	Bacterial pneumonia	rs4714902	6	46044237	C	A	0.00884715	0.00151447	5.17e-09	0.000100408	0.0123977	0.993538	2.85012e-05	34.126
HDL-C	Bacterial pneumonia	rs4741016	9	1036132	C	T	-0.0144567	0.00164534	1.54e-18	0.00704251	0.0128952	0.584975	6.2659e-05	77.2017
HDL-C	Bacterial pneumonia	rs4784789	16	57343259	C	T	0.0299769	0.0047771	3.49e-10	-0.0443505	0.0422403	0.293739	3.18469e-05	39.3772
HDL-C	Bacterial pneumonia	rs4804101	19	7220745	T	G	-0.0132598	0.00140172	3.09e-21	0.00967646	0.011255	0.389929	7.26222e-05	89.4852
HDL-C	Bacterial pneumonia	rs4805881	19	33896432	A	C	-0.019606	0.00146141	4.89e-41	0.00943461	0.0117139	0.420579	0.000145578	179.984
HDL-C	Bacterial pneumonia	rs4818226	21	42633065	A	G	0.0110549	0.00147968	7.95e-14	0.0182804	0.0114621	0.110745	4.52351e-05	55.818
HDL-C	Bacterial pneumonia	rs4820325	22	38599978	G	A	0.0196419	0.00141272	6.02e-44	-0.00827904	0.0113663	0.46638	0.000156988	193.31
HDL-C	Bacterial pneumonia	rs4823006	22	29451671	G	A	0.00906997	0.00138083	5.08e-11	0.00915828	0.0112916	0.417325	3.4763e-05	43.1451
HDL-C	Bacterial pneumonia	rs4841133	8	9183664	A	G	-0.0932387	0.0023748	1e-300	-0.000264223	0.0159092	0.986749	0.00123706	1541.48
HDL-C	Bacterial pneumonia	rs4851250	2	100729293	C	T	0.0147729	0.00182499	5.74e-16	-0.00787066	0.0153329	0.607729	5.26521e-05	65.5255
HDL-C	Bacterial pneumonia	rs4867646	5	170580152	T	C	0.0106758	0.00154552	4.93e-12	-0.0195208	0.0121164	0.107156	3.87527e-05	47.7146
HDL-C	Bacterial pneumonia	rs4875043	8	144496772	C	A	-0.00956366	0.00173912	3.82e-08	0.0210314	0.0131915	0.110866	2.45472e-05	30.2405
HDL-C	Bacterial pneumonia	rs4881540	10	954276	C	T	-0.0124591	0.00222562	2.17e-08	0.0214534	0.0175454	0.22143	2.56136e-05	31.338
HDL-C	Bacterial pneumonia	rs4900459	14	100777633	T	C	0.010528	0.00189874	2.94e-08	-0.00791026	0.014046	0.573321	2.48289e-05	30.744
HDL-C	Bacterial pneumonia	rs4916497	3	196198533	T	C	-0.0107816	0.0015386	2.43e-12	-0.0168693	0.012163	0.16546	3.97937e-05	49.1038
HDL-C	Bacterial pneumonia	rs515939	11	57432629	A	G	-0.00961087	0.00155624	6.59e-10	-0.0173546	0.0119228	0.145507	3.06466e-05	38.1393
HDL-C	Bacterial pneumonia	rs548824	9	14088789	C	T	0.0135983	0.00187108	3.66e-13	-0.0143631	0.0156017	0.357253	4.24382e-05	52.8183
HDL-C	Bacterial pneumonia	rs549058	13	51201045	T	G	0.0182085	0.00208492	2.47e-18	0.000957101	0.0186028	0.958968	6.12824e-05	76.2728
HDL-C	Bacterial pneumonia	rs553427	1	234852760	C	T	-0.0171565	0.00139696	1.14e-34	-0.0178	0.0112128	0.112404	0.000121517	150.831
HDL-C	Bacterial pneumonia	rs55665473	10	46022005	A	G	0.0262865	0.00161043	6.81e-60	-0.00229865	0.0123724	0.852611	0.000214043	266.429
HDL-C	Bacterial pneumonia	rs55707100	15	43820717	T	C	-0.101589	0.00430332	3.26e-123	-0.0811035	0.078527	0.301693	0.000449273	557.296
HDL-C	Bacterial pneumonia	rs55781197	16	67940350	G	A	0.0702085	0.00209824	1.8e-245	0.0144487	0.015461	0.350034	0.000898814	1119.62
HDL-C	Bacterial pneumonia	rs56304923	2	86846399	C	T	0.00975366	0.0017658	3.32e-08	-0.00451607	0.0144792	0.755117	2.45165e-05	30.5107
HDL-C	Bacterial pneumonia	rs56332871	15	96714816	A	C	0.0111343	0.00155996	9.5e-13	0.0221129	0.0123431	0.0732116	4.11468e-05	50.9447
HDL-C	Bacterial pneumonia	rs588136	15	58730498	C	T	0.116705	0.00170738	1e-300	0.00155854	0.0131863	0.905914	0.00377807	4672.17
HDL-C	Bacterial pneumonia	rs59510635	3	142792591	A	G	0.00812315	0.00141348	9.09e-09	0.0011481	0.0115044	0.920506	2.65378e-05	33.027
HDL-C	Bacterial pneumonia	rs60570301	19	18597196	A	G	0.0159804	0.00216584	1.6e-13	-0.0182741	0.0152027	0.229351	4.39152e-05	54.4406
HDL-C	Bacterial pneumonia	rs6141564	20	34375497	G	A	-0.0122444	0.00204463	2.12e-09	0.00494466	0.0166565	0.766574	2.88963e-05	35.8629
HDL-C	Bacterial pneumonia	rs61731455	5	665295	G	A	0.0113769	0.001768	1.24e-10	0.0217383	0.0164619	0.18666	3.33793e-05	41.4079
HDL-C	Bacterial pneumonia	rs61905116	11	116649538	G	A	-0.105389	0.00281558	1e-300	0.00219355	0.0229573	0.923879	0.00112525	1401.05
HDL-C	Bacterial pneumonia	rs620982	18	29803271	C	T	0.00860377	0.00138019	4.55e-10	-0.00352373	0.0112479	0.754067	3.12236e-05	38.8597
HDL-C	Bacterial pneumonia	rs62136301	2	32674374	G	A	0.0111928	0.0017719	2.67e-10	0.00712559	0.0141006	0.61332	3.20647e-05	39.9024
HDL-C	Bacterial pneumonia	rs62194890	20	6706089	G	A	0.0170158	0.00279631	1.16e-09	0.00800054	0.0275243	0.771303	2.9766e-05	37.0283
HDL-C	Bacterial pneumonia	rs62328321	4	143319721	C	T	-0.0105435	0.00142418	1.33e-13	0.0196444	0.0127815	0.124308	4.41318e-05	54.8075
HDL-C	Bacterial pneumonia	rs62329754	4	105827355	A	G	-0.0131662	0.00230563	1.13e-08	0.0100073	0.0169436	0.554771	2.62017e-05	32.6093
HDL-C	Bacterial pneumonia	rs62340875	4	185782590	A	G	0.0101042	0.00183013	3.37e-08	0.0136749	0.0132712	0.302812	2.52729e-05	30.4818
HDL-C	Bacterial pneumonia	rs62490267	7	149238823	C	T	-0.00847363	0.00153763	3.57e-08	-0.0100269	0.011268	0.373542	2.47077e-05	30.3693
HDL-C	Bacterial pneumonia	rs62543565	9	16901067	C	A	-0.0105497	0.00143746	2.15e-13	0.0007901	0.0112726	0.944122	4.37147e-05	53.8628
HDL-C	Bacterial pneumonia	rs62544382	9	33109996	G	T	-0.00863868	0.00142367	1.3e-09	-0.000924955	0.011395	0.935305	3.00224e-05	36.8193
HDL-C	Bacterial pneumonia	rs6460894	7	12247330	C	T	-0.0108081	0.00148633	3.55e-13	-0.00181543	0.0125179	0.88469	4.26752e-05	52.8772
HDL-C	Bacterial pneumonia	rs646776	1	109818530	C	T	0.0346789	0.00165086	5.71e-98	0.0160777	0.013578	0.236375	0.000354443	441.276
HDL-C	Bacterial pneumonia	rs6478851	9	131561110	A	G	-0.0114603	0.00162699	1.87e-12	0.000837282	0.0148275	0.954969	3.99779e-05	49.6161
HDL-C	Bacterial pneumonia	rs6506032	18	287534	A	G	0.0217664	0.00261925	9.56e-17	0.00360792	0.0182974	0.843685	5.55235e-05	69.0588
HDL-C	Bacterial pneumonia	rs6507939	18	47176261	A	C	-0.0758432	0.00197457	1e-300	-0.0134748	0.0150834	0.371669	0.00121363	1475.33
HDL-C	Bacterial pneumonia	rs6509173	19	45330999	A	G	0.0234292	0.0017972	7.59e-39	0.0199511	0.0176151	0.257375	0.000138135	169.95
HDL-C	Bacterial pneumonia	rs6601302	8	9239458	T	G	0.0171219	0.00162531	5.99e-26	0.000303768	0.0126645	0.980864	8.97484e-05	110.977
HDL-C	Bacterial pneumonia	rs6675366	1	198517308	C	T	-0.0218051	0.00354887	8.03e-10	0.0412357	0.0273285	0.131326	3.04666e-05	37.7517
HDL-C	Bacterial pneumonia	rs6687671	1	28366015	G	A	-0.0115896	0.0015216	2.6e-14	-0.00648791	0.0127308	0.610315	4.66131e-05	58.0144
HDL-C	Bacterial pneumonia	rs673335	11	75450576	C	T	-0.0299251	0.0018127	3.18e-61	0.0100946	0.0130334	0.438625	0.000219086	272.533
HDL-C	Bacterial pneumonia	rs676210	2	21231524	A	G	0.0604574	0.00167161	2e-286	0.00267784	0.0125617	0.83119	0.00104994	1308.06
HDL-C	Bacterial pneumonia	rs6762415	3	133478557	T	G	0.00776989	0.00138617	2.08e-08	-0.00921548	0.0112362	0.412125	2.5248e-05	31.4193
HDL-C	Bacterial pneumonia	rs6790951	3	160025287	T	C	-0.00837637	0.00141032	2.86e-09	0.0034766	0.0111703	0.755623	2.86691e-05	35.2758
HDL-C	Bacterial pneumonia	rs6831339	4	83906408	T	C	-0.0120156	0.00159719	5.35e-14	-0.00450237	0.0137472	0.743279	4.56862e-05	56.595
HDL-C	Bacterial pneumonia	rs686030	9	15304782	C	A	-0.0496185	0.00196943	4.62e-140	-0.0298708	0.0173736	0.0855579	0.000509818	634.755
HDL-C	Bacterial pneumonia	rs6882591	5	176546460	A	G	0.0165661	0.00196558	3.51e-17	-0.0118901	0.0135137	0.378935	5.71107e-05	71.0328
HDL-C	Bacterial pneumonia	rs703846	12	57462647	A	C	-0.0180101	0.00317208	1.37e-08	-0.0221628	0.0260857	0.39554	2.63154e-05	32.2362
HDL-C	Bacterial pneumonia	rs703966	10	80954251	A	G	0.01183	0.00140175	3.19e-17	0.00840938	0.0114731	0.463579	5.74918e-05	71.2243
HDL-C	Bacterial pneumonia	rs705379	7	94953895	A	G	-0.0102792	0.00140992	3.09e-13	-0.00848892	0.0116354	0.46565	4.29022e-05	53.1532
HDL-C	Bacterial pneumonia	rs71603401	4	18034463	G	A	-0.0139387	0.00209732	3.01e-11	4.63448e-05	0.0209283	0.998233	3.56054e-05	44.1688
HDL-C	Bacterial pneumonia	rs7170463	15	41888918	G	A	0.013358	0.00151354	1.09e-18	-0.0074651	0.0116993	0.523421	6.27249e-05	77.8924
HDL-C	Bacterial pneumonia	rs7220532	17	76808773	T	C	-0.00952753	0.00152485	4.15e-10	0.00642967	0.0113359	0.570581	3.72758e-05	39.0397
HDL-C	Bacterial pneumonia	rs72647336	8	126445055	A	G	-0.0501736	0.00341746	8.46e-49	0.00673514	0.0294661	0.819201	0.000175441	215.548
HDL-C	Bacterial pneumonia	rs72762705	16	4020732	T	C	0.0113809	0.00174833	7.54e-11	-0.00958373	0.0130929	0.464182	3.42215e-05	42.3747
HDL-C	Bacterial pneumonia	rs72801474	5	132444128	A	G	0.0257732	0.00240386	8.06e-27	0.0357291	0.0240443	0.137288	9.23704e-05	114.952
HDL-C	Bacterial pneumonia	rs72844048	11	3105622	A	G	-0.0427918	0.00587717	3.31e-13	-0.00295561	0.0622429	0.962127	4.3016e-05	53.0133
HDL-C	Bacterial pneumonia	rs72847238	6	31505421	G	A	0.025186	0.00450338	2.24e-08	-0.0163817	0.0247661	0.508319	2.67533e-05	31.2782
HDL-C	Bacterial pneumonia	rs72959041	6	127454893	A	G	-0.046877	0.00315962	8.54e-50	0.00923256	0.0227506	0.684878	0.000177678	220.115
HDL-C	Bacterial pneumonia	rs73119306	12	57826982	G	A	0.0274664	0.00160299	8.21e-66	-0.0146457	0.0131614	0.265805	0.000236618	293.59
HDL-C	Bacterial pneumonia	rs7320982	13	92019926	C	T	-0.00953965	0.0016548	8.17e-09	0.00107005	0.0118006	0.927749	2.67591e-05	33.2333
HDL-C	Bacterial pneumonia	rs73216701	3	108865293	G	A	0.00881347	0.00138951	2.26e-10	0.00756449	0.0112697	0.502078	3.23258e-05	40.2319
HDL-C	Bacterial pneumonia	rs73243877	4	26047616	G	A	-0.021443	0.0018514	5.08e-31	0.00479226	0.0159822	0.764291	0.000107858	134.144
HDL-C	Bacterial pneumonia	rs73455693	18	58027496	A	G	0.0212853	0.00365751	5.9e-09	0.00168527	0.02517	0.946617	2.73333e-05	33.8679
HDL-C	Bacterial pneumonia	rs737337	19	11347493	C	T	-0.0540584	0.00246206	7.49e-107	0.0244203	0.0194046	0.208219	0.000387426	482.091
HDL-C	Bacterial pneumonia	rs7404696	16	1012393	C	T	0.0144949	0.00157513	3.5e-20	-0.013068	0.0129654	0.313499	7.10636e-05	84.6833
HDL-C	Bacterial pneumonia	rs746390	8	9103712	G	T	0.011609	0.00154991	6.88e-14	0.00836152	0.0134851	0.535221	4.55554e-05	56.1018
HDL-C	Bacterial pneumonia	rs7497973	15	23948571	G	A	-0.0098145	0.00139549	2.02e-12	0.00222334	0.0112457	0.843275	4.01031e-05	49.4633
HDL-C	Bacterial pneumonia	rs75406471	10	5257647	A	G	-0.0141584	0.00191123	1.28e-13	-0.00109913	0.0160414	0.945373	4.41232e-05	54.8785
HDL-C	Bacterial pneumonia	rs75460349	1	27180088	C	A	-0.0872946	0.0044924	4.17e-84	-0.0207539	0.0300206	0.489363	0.000304466	377.588
HDL-C	Bacterial pneumonia	rs75772194	8	36846435	G	A	-0.0131949	0.00184198	7.87e-13	0.012635	0.016101	0.432607	4.12632e-05	51.3148
HDL-C	Bacterial pneumonia	rs7581601	2	203497786	C	A	-0.0175099	0.0014891	6.37e-32	0.00734987	0.0121994	0.546857	0.000111177	138.267
HDL-C	Bacterial pneumonia	rs7586605	2	85561141	C	T	-0.0121958	0.00156389	6.27e-15	-0.00211749	0.0130807	0.871401	4.88889e-05	60.8146
HDL-C	Bacterial pneumonia	rs76086106	5	39491186	A	G	0.0274271	0.0035251	7.22e-15	-0.0155554	0.0243791	0.523433	4.88208e-05	60.5364
HDL-C	Bacterial pneumonia	rs76166162	1	172380926	A	G	-0.0191708	0.00285952	2.03e-11	0.0178079	0.0213741	0.404759	3.61135e-05	44.9463
HDL-C	Bacterial pneumonia	rs7620978	3	184057340	T	C	-0.0101823	0.00160809	2.42e-10	0.00143665	0.0120798	0.905331	3.28522e-05	40.0932
HDL-C	Bacterial pneumonia	rs76226649	9	93964150	A	G	-0.0148223	0.00231678	1.58e-10	0.00301702	0.0210626	0.8861	3.29101e-05	40.9319
HDL-C	Bacterial pneumonia	rs7631198	3	152166060	G	A	0.00936142	0.00147166	2e-10	0.0239249	0.0132098	0.0701181	3.35717e-05	40.464
HDL-C	Bacterial pneumonia	rs7640424	3	107820063	T	C	0.00918302	0.00150073	9.41e-10	-0.0112364	0.0116458	0.334621	3.00857e-05	37.4426
HDL-C	Bacterial pneumonia	rs76428106	13	28604007	C	T	-0.0610701	0.00693011	1.23e-18	0.0622334	0.0510138	0.222491	6.31076e-05	77.6564
HDL-C	Bacterial pneumonia	rs76840964	2	160754947	G	A	0.0128567	0.00210941	1.09e-09	0.00879389	0.0159177	0.580632	2.98527e-05	37.1481
HDL-C	Bacterial pneumonia	rs7686914	4	69537915	C	T	0.0112567	0.00152115	1.36e-13	-0.0161949	0.0112026	0.148281	4.84085e-05	54.7618
HDL-C	Bacterial pneumonia	rs7707821	5	52813375	A	G	-0.0084696	0.00142724	2.95e-09	0.00555479	0.0114132	0.626471	2.83552e-05	35.2153
HDL-C	Bacterial pneumonia	rs7732603	5	158614357	C	A	0.0112562	0.00154623	3.34e-13	0.0177309	0.0125854	0.158882	4.26127e-05	52.9951
HDL-C	Bacterial pneumonia	rs77516617	15	59058720	A	G	-0.0339748	0.00366404	1.82e-20	0.0412421	0.0393069	0.29407	6.96225e-05	85.9792
HDL-C	Bacterial pneumonia	rs77617917	20	44563217	A	G	-0.0584463	0.00257923	1.1e-113	-0.00659001	0.0219924	0.764445	0.000412763	513.492
HDL-C	Bacterial pneumonia	rs77909495	12	124323592	T	C	0.0243771	0.00255636	1.49e-21	0.0171433	0.0237538	0.470475	7.39851e-05	90.9327
HDL-C	Bacterial pneumonia	rs77917292	8	19874862	A	G	-0.159827	0.00441996	2.56e-286	-0.000607317	0.0411784	0.988233	0.00105345	1307.57
HDL-C	Bacterial pneumonia	rs77945813	16	57512033	T	C	0.0319465	0.00499402	1.59e-10	-0.00321949	0.0321142	0.920145	3.30948e-05	40.921
HDL-C	Bacterial pneumonia	rs7794796	7	150540196	T	C	-0.0174129	0.00147194	2.73e-32	-0.000793146	0.011668	0.945805	0.000112939	139.946
HDL-C	Bacterial pneumonia	rs78058190	2	219699999	A	G	-0.0808669	0.00357485	2.69e-113	-0.0167307	0.0203546	0.4111	0.00042224	511.712
HDL-C	Bacterial pneumonia	rs7817574	8	144302570	C	T	0.0275212	0.00175991	4.02e-55	4.4165e-05	0.0129369	0.997276	0.000198337	244.542
HDL-C	Bacterial pneumonia	rs78277979	18	47276942	A	C	0.024393	0.00207925	8.77e-32	-0.0123393	0.0145517	0.396459	0.00012645	137.631
HDL-C	Bacterial pneumonia	rs78640029	2	160281450	C	T	-0.0345739	0.0059539	6.36e-09	-0.110439	0.0855337	0.196645	2.73407e-05	33.7205
HDL-C	Bacterial pneumonia	rs78849254	16	56374137	A	C	0.0459026	0.00404128	6.73e-30	0.0261409	0.0554206	0.637153	0.000104342	129.014
HDL-C	Bacterial pneumonia	rs79287178	3	172294500	A	G	-0.0267289	0.00423376	2.73e-10	0.0261042	0.028183	0.354323	3.22143e-05	39.8575
HDL-C	Bacterial pneumonia	rs7940105	11	68732026	A	G	-0.012759	0.00159553	1.28e-15	0.0057347	0.0124421	0.644862	5.16183e-05	63.9475
HDL-C	Bacterial pneumonia	rs79949326	7	6461310	T	C	0.0282304	0.00159987	1.1e-69	-0.00965611	0.0133745	0.470307	0.000251239	311.361
HDL-C	Bacterial pneumonia	rs8007841	14	81647878	T	C	0.0100296	0.00148498	1.44e-11	-0.00985528	0.0115466	0.393369	3.78729e-05	45.6169
HDL-C	Bacterial pneumonia	rs80204526	18	47066144	A	C	0.269034	0.0070314	1e-300	-0.105362	0.0801544	0.188682	0.00118414	1463.97
HDL-C	Bacterial pneumonia	rs8028785	15	43130646	C	T	0.012496	0.00180803	4.8e-12	0.0190338	0.0147497	0.196893	3.83809e-05	47.7673
HDL-C	Bacterial pneumonia	rs8126001	20	62711459	T	C	0.0135804	0.00147987	4.44e-20	0.0120897	0.0112123	0.280918	8.06895e-05	84.2128
HDL-C	Bacterial pneumonia	rs8130925	21	43725765	T	G	0.00919342	0.00139213	4.01e-11	0.00807316	0.0113163	0.475594	3.52032e-05	43.6109
HDL-C	Bacterial pneumonia	rs8133958	21	16844896	A	G	-0.010079	0.00172401	5.03e-09	0.00042705	0.0140384	0.975732	2.76959e-05	34.1787
HDL-C	Bacterial pneumonia	rs837500	12	125077567	C	T	-0.0274427	0.00149384	2.26e-75	0.00310551	0.0112141	0.781835	0.000285483	337.478
HDL-C	Bacterial pneumonia	rs838876	12	125259888	A	G	0.0384287	0.00151337	3.03e-142	-0.00442274	0.011334	0.696375	0.000530407	644.794
HDL-C	Bacterial pneumonia	rs895332	19	4033301	G	A	0.0218975	0.00282063	8.27e-15	0.015021	0.0218301	0.491398	4.95155e-05	60.2694
HDL-C	Bacterial pneumonia	rs9296128	6	34745682	A	G	-0.0290644	0.00149522	3.67e-84	0.0150888	0.0119321	0.206032	0.000303712	377.844
HDL-C	Bacterial pneumonia	rs9342045	6	86425148	C	T	-0.00942221	0.00140629	2.08e-11	0.00801573	0.0111509	0.47224	3.63556e-05	44.8906
HDL-C	Bacterial pneumonia	rs9347737	6	163740322	G	A	-0.0115335	0.00144193	1.26e-15	-0.000213227	0.011208	0.984822	5.20449e-05	63.9785
HDL-C	Bacterial pneumonia	rs9374588	6	116311701	A	G	0.0136113	0.00147532	2.81e-20	0.00383559	0.0122384	0.753972	6.83961e-05	85.119
HDL-C	Bacterial pneumonia	rs9437006	1	56983656	T	C	-0.0146193	0.00208251	2.22e-12	0.00453716	0.0149072	0.760853	3.95964e-05	49.2809
HDL-C	Bacterial pneumonia	rs9537803	13	58366634	C	T	-0.0111516	0.00154214	4.79e-13	0.00136435	0.01245	0.912737	4.20151e-05	52.291
HDL-C	Bacterial pneumonia	rs9604045	13	113927208	T	G	0.0168561	0.00183578	4.23e-20	-0.0283858	0.015021	0.0587922	7.31913e-05	84.3088
HDL-C	Bacterial pneumonia	rs9648555	7	46656869	G	A	0.0085995	0.00139934	7.98e-10	0.00504942	0.011359	0.656659	3.04998e-05	37.7659
HDL-C	Bacterial pneumonia	rs980183	2	59311536	G	A	-0.00857423	0.00140909	1.17e-09	-0.00136422	0.0114074	0.904808	2.97506e-05	37.0265
HDL-C	Bacterial pneumonia	rs9867989	3	24291197	C	T	-0.0162023	0.00212834	2.69e-14	-0.0190435	0.0171763	0.267556	4.65634e-05	57.9524
HDL-C	Bacterial pneumonia	rs989326	2	230020848	A	G	-0.00907811	0.00143903	2.82e-10	-0.00209389	0.0119023	0.860354	3.19984e-05	39.7971
HDL-C	Bacterial pneumonia	rs9942052	3	173718980	C	A	0.00919977	0.0015841	6.34e-09	-0.0117756	0.0125947	0.349806	2.71016e-05	33.7279
HDL-C	Bacterial pneumonia	rs9976784	21	46907479	A	G	-0.0185235	0.00171962	4.67e-27	-0.0208394	0.0150369	0.165782	9.39276e-05	116.033
HDL-C	Bacterial pneumonia	rs998584	6	43757896	A	C	-0.0305272	0.00142517	8.69e-102	-0.0067752	0.0111992	0.545198	0.000386577	458.818
MetS	Bacterial pneumonia	rs10160660	11	76474537	T	C	0.0132593	0.0024295	4.82537e-08	0.0034599	0.0137462	0.801274	6.44785e-05	29.7857
MetS	Bacterial pneumonia	rs1042034	2	21225281	C	T	-0.0200764	0.002142	7.06823e-21	0.00225189	0.0125591	0.8577	0.000190145	87.848
MetS	Bacterial pneumonia	rs10734924	12	123018894	T	G	-0.0154563	0.00258319	2.18517e-09	0.012107	0.0138347	0.381512	7.74994e-05	35.8012
MetS	Bacterial pneumonia	rs10768994	11	43936945	T	C	0.0115633	0.00211426	4.52048e-08	-0.0123598	0.011292	0.273706	6.47524e-05	29.9123
MetS	Bacterial pneumonia	rs10779835	1	230299949	T	C	0.0153201	0.00200935	2.4523e-14	-0.00962683	0.0112578	0.39248	0.000125831	58.131
MetS	Bacterial pneumonia	rs10783779	12	56491880	T	G	0.012701	0.00215599	3.83872e-09	0.013928	0.0114108	0.222238	7.51242e-05	34.7038
MetS	Bacterial pneumonia	rs10808546	8	126495818	C	T	0.0158751	0.00177921	4.55617e-19	-0.00252667	0.0112446	0.822212	0.000172322	79.6121
MetS	Bacterial pneumonia	rs10887579	10	88097210	A	C	-0.0130999	0.00222773	4.09338e-09	0.0153985	0.0114751	0.179628	7.48536e-05	34.5788
MetS	Bacterial pneumonia	rs10930502	2	172890588	A	G	0.0129954	0.00227887	1.18011e-08	-0.00614717	0.0122172	0.614853	7.03958e-05	32.5194
MetS	Bacterial pneumonia	rs10938397	4	45182527	A	G	-0.0234009	0.00222747	8.14195e-26	0.0172307	0.0111876	0.123522	0.000238875	110.367
MetS	Bacterial pneumonia	rs11072938	15	81021661	C	T	0.0162574	0.00246579	4.30462e-11	0.00998426	0.0125278	0.425469	9.40992e-05	43.4702
MetS	Bacterial pneumonia	rs11079810	17	46227846	C	T	0.0194395	0.00331655	4.59052e-09	0.0121427	0.0177695	0.49439	7.43707e-05	34.3557
MetS	Bacterial pneumonia	rs11079849	17	47090785	C	T	0.0151839	0.00232781	6.90033e-11	0.00275284	0.0122594	0.822329	9.2101e-05	42.547
MetS	Bacterial pneumonia	rs11162968	1	80784642	T	C	-0.0130959	0.00227124	8.11899e-09	-0.0178357	0.0129925	0.169824	7.19695e-05	33.2464
MetS	Bacterial pneumonia	rs11165643	1	96924097	C	T	-0.0134393	0.00217874	6.89954e-10	0.000481037	0.0113725	0.966261	8.23647e-05	38.0488
MetS	Bacterial pneumonia	rs11187845	10	96060198	C	A	0.0203589	0.00353036	8.07964e-09	0.0294955	0.0291286	0.311253	7.199e-05	33.2558
MetS	Bacterial pneumonia	rs1159974	6	126090277	T	C	-0.0132447	0.00210767	3.29887e-10	-0.00833874	0.01115	0.454538	8.54822e-05	39.4892
MetS	Bacterial pneumonia	rs11636565	15	36391846	C	A	-0.0144436	0.00210521	6.8438e-12	-0.00684793	0.0111333	0.538499	0.000101894	47.0717
MetS	Bacterial pneumonia	rs11747810	5	153100273	T	C	0.0127369	0.00211847	1.82873e-09	-0.0050225	0.0111521	0.652448	7.82505e-05	36.1481
MetS	Bacterial pneumonia	rs11766944	7	1888051	G	A	0.0150607	0.00274659	4.17169e-08	0.00310755	0.012656	0.806039	6.50895e-05	30.068
MetS	Bacterial pneumonia	rs11789624	9	111796231	T	C	0.0128303	0.00230929	2.76087e-08	0.0075524	0.0120009	0.529142	6.68228e-05	30.8687
MetS	Bacterial pneumonia	rs11826999	11	116553778	G	A	-0.023377	0.00221934	6.06856e-26	-0.0012274	0.0123929	0.921106	0.000240136	110.95
MetS	Bacterial pneumonia	rs1200349	15	41821752	T	C	-0.0125229	0.00206647	1.36103e-09	-0.00500941	0.0111355	0.652813	7.94967e-05	36.7239
MetS	Bacterial pneumonia	rs12034991	1	210145298	A	G	-0.0131011	0.00225189	5.96178e-09	-0.0088539	0.0136833	0.517594	7.32698e-05	33.8471
MetS	Bacterial pneumonia	rs12201987	6	143182396	C	T	0.0155759	0.00259227	1.87134e-09	0.016419	0.0128081	0.19987	7.81533e-05	36.1033
MetS	Bacterial pneumonia	rs12513212	4	96149346	A	C	-0.0136256	0.00216041	2.8456e-10	-0.0123497	0.0111477	0.267939	8.6107e-05	39.7778
MetS	Bacterial pneumonia	rs12596491	16	88928417	C	T	0.0119497	0.0021858	4.57822e-08	-0.00368926	0.0119945	0.758401	6.46992e-05	29.8876
MetS	Bacterial pneumonia	rs12608504	19	18389135	A	G	0.0162954	0.00222253	2.26875e-13	0.0143455	0.0117985	0.224032	0.000116364	53.7571
MetS	Bacterial pneumonia	rs12981256	19	1865901	G	A	-0.0160304	0.0021447	7.7543e-14	-0.00135322	0.0112525	0.904278	0.000120931	55.867
MetS	Bacterial pneumonia	rs13024601	2	100902032	C	T	0.0136111	0.0022474	1.39224e-09	0.00198424	0.0124844	0.873718	7.9401e-05	36.6797
MetS	Bacterial pneumonia	rs13244268	7	72911843	T	C	0.024325	0.00283379	9.16922e-18	0.0285587	0.0168555	0.0902028	0.000159491	73.6837
MetS	Bacterial pneumonia	rs13250456	8	72408720	C	T	-0.0247785	0.00453529	4.66907e-08	-0.0189597	0.0308599	0.538964	6.46167e-05	29.8495
MetS	Bacterial pneumonia	rs13322435	3	156795468	A	G	0.0200764	0.00219797	6.59582e-20	0.00656597	0.011827	0.578781	0.000180587	83.4316
MetS	Bacterial pneumonia	rs1362910	8	30856464	A	G	0.0142404	0.00220044	9.69647e-11	0.00456507	0.0115869	0.693592	9.0661e-05	41.8817
MetS	Bacterial pneumonia	rs1363695	5	130378027	C	T	0.0147305	0.0025382	6.49433e-09	0.0171031	0.0124291	0.168805	7.29095e-05	33.6807
MetS	Bacterial pneumonia	rs1431659	8	73439070	A	G	0.0189815	0.00242091	4.48189e-15	0.0115194	0.013013	0.376037	0.000133071	61.4759
MetS	Bacterial pneumonia	rs1452075	3	62481063	C	T	-0.0135669	0.00236708	9.95594e-09	-0.00200209	0.01229	0.870594	7.11111e-05	32.8498
MetS	Bacterial pneumonia	rs1458156	12	41887940	C	T	-0.0128128	0.00218408	4.45158e-09	0.002504	0.0112067	0.823194	7.45002e-05	34.4155
MetS	Bacterial pneumonia	rs1460940	1	72814617	G	A	-0.0203189	0.00278357	2.88664e-13	0.0127849	0.0161563	0.428756	0.00011534	53.2839
MetS	Bacterial pneumonia	rs1507153	6	79484386	C	A	-0.0128124	0.00217522	3.85814e-09	0.000938876	0.0114124	0.934434	7.5103e-05	34.694
MetS	Bacterial pneumonia	rs1513475	3	35724256	T	C	0.0153726	0.00236785	8.45717e-11	0.00330073	0.0123891	0.789914	9.12397e-05	42.1491
MetS	Bacterial pneumonia	rs1534696	7	26397239	C	A	0.0141531	0.00208892	1.24124e-11	-0.00060603	0.0112963	0.957215	9.93694e-05	45.9051
MetS	Bacterial pneumonia	rs1559900	8	14207321	C	T	-0.0128278	0.00230766	2.71637e-08	-0.00395227	0.0128151	0.757773	6.6891e-05	30.9002
MetS	Bacterial pneumonia	rs1579557	6	40371918	C	T	-0.0157893	0.00239746	4.52286e-11	-0.00294324	0.0117843	0.802774	9.38898e-05	43.3734
MetS	Bacterial pneumonia	rs1580099	3	94003603	C	A	0.0135207	0.00230329	4.35369e-09	0.00980079	0.0113526	0.387968	7.45938e-05	34.4588
MetS	Bacterial pneumonia	rs17024393	1	110154688	T	C	-0.0476347	0.00599636	1.95859e-15	-0.0196881	0.0243196	0.418194	0.000136599	63.1062
MetS	Bacterial pneumonia	rs17115145	14	30122409	C	T	-0.0122688	0.00215707	1.28747e-08	-0.0130362	0.0113669	0.251441	7.00295e-05	32.3502
MetS	Bacterial pneumonia	rs17207196	7	75101065	C	T	0.0177207	0.00216454	2.68221e-16	-0.00955799	0.0111475	0.391218	0.000145078	67.024
MetS	Bacterial pneumonia	rs1730858	1	107619244	T	C	0.0147479	0.00228284	1.04473e-10	-0.00467231	0.0124074	0.70649	9.03453e-05	41.7359
MetS	Bacterial pneumonia	rs17513613	19	30286822	T	C	-0.0174504	0.00237331	1.9413e-13	0.0196943	0.0116498	0.0909285	0.000117027	54.0633
MetS	Bacterial pneumonia	rs17639546	3	61251635	G	A	0.0176501	0.00299182	3.64746e-09	-0.0202365	0.0160619	0.207704	7.53396e-05	34.8033
MetS	Bacterial pneumonia	rs17694506	2	171632225	C	T	0.0144016	0.00217183	3.33277e-11	-0.0138313	0.0116498	0.235128	9.51832e-05	43.971
MetS	Bacterial pneumonia	rs17724992	19	18454825	A	G	0.0142089	0.0024644	8.13453e-09	-0.00343418	0.0133982	0.797706	7.19615e-05	33.2427
MetS	Bacterial pneumonia	rs17806379	20	51107290	C	T	0.020343	0.00279884	3.63872e-13	-0.0177133	0.0153487	0.248479	0.000114356	52.8291
MetS	Bacterial pneumonia	rs1886558	13	111982615	A	G	0.0121424	0.00221389	4.1425e-08	-0.00212466	0.0112631	0.850376	6.51189e-05	30.0816
MetS	Bacterial pneumonia	rs1914888	17	21267541	A	G	0.0129115	0.0021295	1.33468e-09	0.0185171	0.0111409	0.0964962	7.95792e-05	36.762
MetS	Bacterial pneumonia	rs1945941	11	132620118	G	A	0.0120291	0.00218398	3.63192e-08	0.0190347	0.0118207	0.107336	6.56712e-05	30.3367
MetS	Bacterial pneumonia	rs2015407	14	103274547	A	G	0.0139316	0.00223635	4.67519e-10	0.00704192	0.0115099	0.540661	8.40087e-05	38.8084
MetS	Bacterial pneumonia	rs2060604	8	76650334	T	C	0.0150051	0.00214748	2.80209e-12	0.00114112	0.0114313	0.920483	0.000105684	48.8225
MetS	Bacterial pneumonia	rs2066295	6	26168903	A	G	0.0226925	0.00262713	5.7329e-18	0.00906295	0.0131801	0.491691	0.000161498	74.6108
MetS	Bacterial pneumonia	rs2075226	2	36805676	A	G	-0.0128618	0.00230731	2.4844e-08	-0.0122803	0.0113588	0.279642	6.72661e-05	31.0735
MetS	Bacterial pneumonia	rs2178270	5	87249313	T	C	0.0154254	0.00269457	1.03673e-08	-0.0200338	0.0183575	0.275135	7.09407e-05	32.7711
MetS	Bacterial pneumonia	rs2275543	9	107651174	T	C	-0.0191216	0.00329607	6.57953e-09	0.003137	0.0206426	0.879212	7.28546e-05	33.6553
MetS	Bacterial pneumonia	rs2298969	4	3186244	A	G	0.011536	0.00207691	2.78577e-08	0.00769718	0.0116772	0.50979	6.67851e-05	30.8513
MetS	Bacterial pneumonia	rs2307111	5	75003678	T	C	0.0253371	0.00226364	4.40814e-29	0.00147036	0.011275	0.896243	0.000271155	125.285
MetS	Bacterial pneumonia	rs2361988	16	398151	T	C	0.0142527	0.00244764	5.77804e-09	0.00220488	0.0138645	0.873645	7.34016e-05	33.908
MetS	Bacterial pneumonia	rs2531995	16	4013467	C	T	-0.0188369	0.00222805	2.80443e-17	0.000691746	0.0112979	0.951178	0.000154717	71.4775
MetS	Bacterial pneumonia	rs261336	15	58742418	G	A	-0.019626	0.00256683	2.0732e-14	0.00585014	0.0133395	0.660983	0.000126546	58.4614
MetS	Bacterial pneumonia	rs2787693	1	49915848	C	A	0.0165672	0.00246895	1.94359e-11	-0.0101185	0.0115319	0.380252	9.74683e-05	45.0268
MetS	Bacterial pneumonia	rs2814944	6	34552797	G	A	-0.0339903	0.00317703	1.03148e-26	-0.0135247	0.0137527	0.325401	0.000247739	114.463
MetS	Bacterial pneumonia	rs2861688	2	67838474	T	C	0.0155295	0.0023953	8.97334e-11	-0.017	0.0122639	0.165691	9.0989e-05	42.0333
MetS	Bacterial pneumonia	rs2925979	16	81534790	T	C	0.0144179	0.00223464	1.10377e-10	-0.00241548	0.011936	0.839629	9.01127e-05	41.6284
MetS	Bacterial pneumonia	rs2968856	7	150614934	T	C	0.0159506	0.00237306	1.79826e-11	0.021035	0.0147645	0.154244	9.77978e-05	45.179
MetS	Bacterial pneumonia	rs320	8	19819077	T	G	0.0307208	0.00222496	2.3024e-43	0.00318836	0.0128558	0.804127	0.000412548	190.642
MetS	Bacterial pneumonia	rs3211995	16	2089006	G	A	0.0211365	0.0028511	1.23057e-13	-0.00580353	0.0142113	0.682999	0.000118966	54.9592
MetS	Bacterial pneumonia	rs323781	5	86752616	A	C	-0.0319295	0.00580665	3.82409e-08	-0.0284065	0.025367	0.262791	6.54547e-05	30.2367
MetS	Bacterial pneumonia	rs349088	11	84814393	C	A	0.0126056	0.00212953	3.23019e-09	0.00657946	0.0114928	0.566993	7.58516e-05	35.0399
MetS	Bacterial pneumonia	rs350832	19	4069426	G	A	-0.0144423	0.00256854	1.87934e-08	-0.0122194	0.0142311	0.39054	6.84391e-05	31.6154
MetS	Bacterial pneumonia	rs3759012	11	118901262	C	T	0.0124696	0.0021092	3.37972e-09	0.00457404	0.0112347	0.683908	7.56609e-05	34.9518
MetS	Bacterial pneumonia	rs3808436	8	116560967	A	G	0.0155821	0.00211133	1.58009e-13	-0.0058985	0.0118547	0.61879	0.000117903	54.4679
MetS	Bacterial pneumonia	rs3810291	19	47569003	G	A	-0.0191739	0.00226722	2.74307e-17	-0.00910627	0.0115159	0.429085	0.000154811	71.5211
MetS	Bacterial pneumonia	rs3814424	5	87968953	C	T	-0.0245532	0.00299687	2.54894e-16	-0.00825689	0.0172205	0.631597	0.000145296	67.1245
MetS	Bacterial pneumonia	rs3826408	17	7101292	C	T	-0.0123597	0.00212659	6.17473e-09	-0.00975408	0.0111552	0.381902	7.3122e-05	33.7788
MetS	Bacterial pneumonia	rs3902840	9	129419025	G	A	-0.0206311	0.00365935	1.72128e-08	-0.0157943	0.0164682	0.337518	6.88084e-05	31.786
MetS	Bacterial pneumonia	rs397092	21	46582564	A	G	-0.0129741	0.0021273	1.06839e-09	-0.00944855	0.0112287	0.400088	8.05184e-05	37.1959
MetS	Bacterial pneumonia	rs41741	7	116438511	G	T	0.0121787	0.0022144	3.80288e-08	0.00879176	0.0116355	0.449889	6.5478e-05	30.2475
MetS	Bacterial pneumonia	rs4283409	2	228977142	A	G	-0.0124719	0.00215917	7.63776e-09	-0.0136572	0.0113157	0.227462	7.22267e-05	33.3652
MetS	Bacterial pneumonia	rs429343	2	147903382	A	G	0.0121098	0.00212766	1.25859e-08	-0.00207236	0.0111769	0.852904	7.01249e-05	32.3942
MetS	Bacterial pneumonia	rs4377779	6	12117344	T	C	0.0130792	0.00224025	5.27413e-09	0.000404315	0.0117198	0.97248	7.37859e-05	34.0856
MetS	Bacterial pneumonia	rs442177	4	88030261	G	T	-0.0111202	0.00202339	3.88894e-08	-0.00210676	0.0111698	0.850397	6.53841e-05	30.2041
MetS	Bacterial pneumonia	rs4482463	2	205375909	C	A	0.0285972	0.00413685	4.75219e-12	0.0371192	0.023809	0.118986	0.000103442	47.7866
MetS	Bacterial pneumonia	rs4660208	1	39722214	A	G	-0.022772	0.00261222	2.84445e-18	0.00442313	0.0142287	0.755908	0.000164493	75.9946
MetS	Bacterial pneumonia	rs4671328	2	58935282	T	G	0.0182456	0.00219414	9.128e-17	-0.000549998	0.0113526	0.96136	0.000149678	69.1494
MetS	Bacterial pneumonia	rs4693325	4	94408529	A	C	-0.0158517	0.00263315	1.74359e-09	-0.00277733	0.0138516	0.841084	7.84516e-05	36.241
MetS	Bacterial pneumonia	rs4740619	9	15634326	T	C	0.0137939	0.00211055	6.33308e-11	0.00193207	0.0111553	0.862496	9.24642e-05	42.7148
MetS	Bacterial pneumonia	rs4755720	11	43628749	C	T	0.0164941	0.00218594	4.50422e-14	0.0140952	0.0115142	0.220893	0.000123243	56.9352
MetS	Bacterial pneumonia	rs4757144	11	13331226	G	A	-0.0116739	0.00213087	4.29071e-08	-0.00331662	0.0111514	0.766149	6.49714e-05	30.0134
MetS	Bacterial pneumonia	rs4790292	17	1824305	C	A	0.0195983	0.00310216	2.65561e-10	0.0109883	0.0148563	0.45952	8.63992e-05	39.9128
MetS	Bacterial pneumonia	rs4805758	19	32866424	G	A	0.0203308	0.0028194	5.55276e-13	-0.00808886	0.0134351	0.547129	0.000112559	51.999
MetS	Bacterial pneumonia	rs4810479	20	44545048	C	T	0.0130141	0.00210379	6.16959e-10	-0.0119841	0.0127708	0.34804	8.28369e-05	38.267
MetS	Bacterial pneumonia	rs4889782	17	78640510	C	T	0.0129842	0.00215238	1.61478e-09	-4.00995e-05	0.0113915	0.997191	7.87754e-05	36.3906
MetS	Bacterial pneumonia	rs4890439	18	40732586	G	A	0.0120766	0.00220935	4.59935e-08	0.00592457	0.0111984	0.596769	6.46798e-05	29.8787
MetS	Bacterial pneumonia	rs4929923	11	8639200	T	C	-0.0145256	0.00220278	4.275e-11	0.00143064	0.0116655	0.902393	9.41285e-05	43.4837
MetS	Bacterial pneumonia	rs4947406	7	50661735	T	G	0.0162488	0.00238385	9.34683e-12	-0.00838561	0.0113327	0.45933	0.000100572	46.4608
MetS	Bacterial pneumonia	rs4971632	2	50240091	T	C	0.0171492	0.00282426	1.26262e-09	-0.0141469	0.0161895	0.38221	7.98134e-05	36.8702
MetS	Bacterial pneumonia	rs502153	3	161491243	C	T	-0.0124332	0.00214428	6.69849e-09	0.00702858	0.0111275	0.527622	7.27792e-05	33.6204
MetS	Bacterial pneumonia	rs6115015	20	25027692	G	A	-0.0130126	0.0022402	6.29699e-09	-0.00408074	0.0119523	0.732787	7.30394e-05	33.7407
MetS	Bacterial pneumonia	rs6142206	20	33212055	G	A	-0.0115154	0.00208969	3.57645e-08	0.00599932	0.0111911	0.591904	6.57358e-05	30.3665
MetS	Bacterial pneumonia	rs645040	3	135926622	G	T	-0.0230622	0.00247794	1.31445e-20	0.0128815	0.0156882	0.411592	0.000187489	86.621
MetS	Bacterial pneumonia	rs6463489	7	5542513	T	C	0.0236128	0.00412382	1.02854e-08	-0.0060929	0.021767	0.779543	7.09741e-05	32.7865
MetS	Bacterial pneumonia	rs6499240	16	69686912	A	G	-0.020163	0.00229435	1.52126e-18	-0.00972805	0.011255	0.387406	0.000167167	77.2305
MetS	Bacterial pneumonia	rs6545714	2	59307725	G	A	0.019027	0.00218549	3.14581e-18	-0.00240429	0.0113571	0.832342	0.000164062	75.7957
MetS	Bacterial pneumonia	rs6575340	14	94023972	G	A	-0.013607	0.00221992	8.81593e-10	-0.0025062	0.0115205	0.827785	8.13297e-05	37.5707
MetS	Bacterial pneumonia	rs6577584	1	6715390	T	G	-0.0139474	0.00218241	1.64995e-10	-0.000887072	0.0117189	0.939661	8.84118e-05	40.8426
MetS	Bacterial pneumonia	rs6602151	10	16764483	T	C	-0.0145814	0.00235441	5.89483e-10	-0.0117636	0.0123449	0.340632	8.30294e-05	38.3559
MetS	Bacterial pneumonia	rs6603004	15	84568504	A	G	-0.0126565	0.00210465	1.81478e-09	0.017912	0.0111359	0.107727	7.82828e-05	36.1631
MetS	Bacterial pneumonia	rs6673977	1	7736097	A	G	-0.0124986	0.00221322	1.63017e-08	0.0161569	0.0112833	0.152163	6.9037e-05	31.8916
MetS	Bacterial pneumonia	rs6754311	2	136707982	T	C	0.0133991	0.0021418	3.95022e-10	-0.00794702	0.0115264	0.49053	8.47207e-05	39.1373
MetS	Bacterial pneumonia	rs676387	17	40706273	C	A	-0.0130781	0.00236992	3.42192e-08	0.00250247	0.0130167	0.847546	6.59212e-05	30.4522
MetS	Bacterial pneumonia	rs687672	11	65649984	T	C	0.0213915	0.00284843	5.91567e-14	0.0282803	0.015179	0.0624453	0.000122083	56.3991
MetS	Bacterial pneumonia	rs703965	10	80955067	C	T	-0.0122086	0.00211838	8.25474e-09	0.0123081	0.0111877	0.27127	7.18997e-05	33.2142
MetS	Bacterial pneumonia	rs7132908	12	50263148	G	A	-0.0185431	0.00239215	9.06931e-15	0.00436328	0.0114905	0.704146	0.000130068	60.0884
MetS	Bacterial pneumonia	rs7144011	14	79940383	G	T	-0.0228031	0.00267899	1.71228e-17	0.00133217	0.013018	0.918492	0.000156824	72.451
MetS	Bacterial pneumonia	rs7198357	16	67884619	C	T	0.0171588	0.00259944	4.08532e-11	-0.00834108	0.0144539	0.563883	9.43207e-05	43.5725
MetS	Bacterial pneumonia	rs7212293	17	65847325	A	G	-0.0220869	0.0026258	4.0479e-17	-0.00302312	0.0130278	0.816498	0.00015315	70.7534
MetS	Bacterial pneumonia	rs7241918	18	47160953	G	T	0.0181	0.00252454	7.52047e-13	-0.0156606	0.0147814	0.289379	0.00011127	51.4035
MetS	Bacterial pneumonia	rs741959	1	47676233	A	G	0.0141858	0.00216939	6.18903e-11	-0.00117054	0.0114703	0.918717	9.25616e-05	42.7598
MetS	Bacterial pneumonia	rs7488867	12	103699685	C	T	0.0151581	0.00251081	1.56873e-09	0.0087761	0.012129	0.469333	7.88974e-05	36.447
MetS	Bacterial pneumonia	rs7581217	2	25524944	T	C	0.0126845	0.00217998	5.93255e-09	-0.000515275	0.0116239	0.964642	7.32905e-05	33.8567
MetS	Bacterial pneumonia	rs7982447	13	54453811	T	C	-0.0191272	0.00266231	6.74725e-13	-0.000432133	0.0140688	0.975496	0.000111731	51.6165
MetS	Bacterial pneumonia	rs8015400	14	25930988	C	A	-0.0177396	0.00228441	8.13332e-15	-0.00737153	0.0115887	0.524713	0.000130532	60.3028
MetS	Bacterial pneumonia	rs8078079	17	34959346	T	C	0.014604	0.00219549	2.89481e-11	0.0158039	0.0115804	0.172342	9.57801e-05	44.2468
MetS	Bacterial pneumonia	rs808820	12	89744826	A	G	-0.0215066	0.00350403	8.37405e-10	0.00579496	0.0178759	0.745805	8.15468e-05	37.671
MetS	Bacterial pneumonia	rs818524	1	85201228	T	C	-0.0128911	0.00232237	2.84306e-08	-0.0131901	0.0126133	0.295685	6.66996e-05	30.8118
MetS	Bacterial pneumonia	rs906673	3	12898941	C	T	0.0128915	0.00218567	3.67482e-09	-0.000874096	0.0112245	0.937928	7.53081e-05	34.7888
MetS	Bacterial pneumonia	rs909892	20	41982698	G	A	0.0167515	0.00295262	1.39967e-08	0.00188961	0.0184509	0.918429	6.96781e-05	32.1878
MetS	Bacterial pneumonia	rs9556979	13	99241507	T	G	-0.013481	0.0022991	4.52909e-09	0.0205564	0.0117177	0.0793798	7.44274e-05	34.3819
MetS	Bacterial pneumonia	rs9630985	2	181607676	A	C	-0.014485	0.00223606	9.29994e-11	0.0238425	0.0126894	0.0602546	9.08377e-05	41.9634
MetS	Bacterial pneumonia	rs9686661	5	55861786	C	T	-0.0226813	0.00261859	4.64903e-18	0.0176361	0.0163332	0.280245	0.000162393	75.0245
MetS	Bacterial pneumonia	rs987237	6	50803050	A	G	-0.0304854	0.00290076	7.81375e-26	-0.0117887	0.0136174	0.386652	0.000239052	110.449
MetS	Bacterial pneumonia	rs998584	6	43757896	C	A	-0.0133734	0.00206792	9.99376e-11	0.0067752	0.0111992	0.545198	9.05331e-05	41.8227
MetS	Bacterial pneumonia	rs9987289	8	9183358	A	G	0.0223193	0.00371288	1.84011e-09	-0.000268305	0.0159088	0.986544	7.82243e-05	36.136
SBP	Bacterial pneumonia	rs1000423	17	59475642	T	C	0.4138	0.0346	6.5013e-33	-0.00848612	0.0124288	0.494747	0.000201484	143.031
SBP	Bacterial pneumonia	rs10048404	18	54578482	T	C	-0.2607	0.0317	1.90722e-16	-0.00146167	0.012075	0.903652	9.4435e-05	67.6338
SBP	Bacterial pneumonia	rs1006545	10	102553647	T	G	0.6846	0.048	3.49704e-46	-0.017875	0.0229459	0.435976	0.000278594	203.419
SBP	Bacterial pneumonia	rs10069690	5	1279790	T	C	0.3098	0.0369	4.47301e-17	0.0146014	0.0122264	0.232379	0.000107685	70.4872
SBP	Bacterial pneumonia	rs1010064	12	20000315	C	A	-0.3571	0.0387	3.01995e-20	0.000319949	0.0171491	0.985115	0.000114742	85.1447
SBP	Bacterial pneumonia	rs10188003	2	66773469	T	C	0.1883	0.0307	8.79893e-10	-0.00929393	0.0113124	0.411323	5.12602e-05	37.6204
SBP	Bacterial pneumonia	rs10207726	2	112744260	T	C	-0.2142	0.033	8.06121e-11	-0.00281792	0.0112336	0.801932	5.71726e-05	42.1319
SBP	Bacterial pneumonia	rs10224210	7	151413194	C	T	0.3831	0.034	1.60398e-29	0.0146118	0.0133017	0.271988	0.000177006	126.96
SBP	Bacterial pneumonia	rs10282122	7	2529623	T	C	-0.302	0.0327	2.45584e-20	-0.0030663	0.0127774	0.810347	0.000120658	85.294
SBP	Bacterial pneumonia	rs10420519	19	45298461	T	G	-0.4921	0.0887	2.85601e-08	0.0122142	0.0376041	0.745324	4.59989e-05	30.7794
SBP	Bacterial pneumonia	rs1044822	2	230629138	T	C	-0.248	0.0424	5.15597e-09	-0.0233832	0.0175837	0.183578	4.67952e-05	34.2115
SBP	Bacterial pneumonia	rs10460108	18	73034151	G	A	-0.2141	0.0301	1.11995e-12	0.00294101	0.0111613	0.792164	6.88074e-05	50.5942
SBP	Bacterial pneumonia	rs1049212	16	4932929	G	A	0.299	0.0302	4.58987e-23	-0.00882666	0.0113607	0.437189	0.000132202	98.0231
SBP	Bacterial pneumonia	rs10501410	11	72088806	A	G	0.4122	0.0607	1.10205e-11	0.0121661	0.0179119	0.497	6.42939e-05	46.1146
SBP	Bacterial pneumonia	rs1052501	3	41925398	T	C	0.2262	0.0412	4.14295e-08	-0.000411848	0.0138876	0.976342	4.23023e-05	30.1433
SBP	Bacterial pneumonia	rs10750441	11	130469044	T	C	0.1754	0.0319	3.74498e-08	-0.000477432	0.0115227	0.96695	4.12228e-05	30.2328
SBP	Bacterial pneumonia	rs10776752	1	113044328	T	G	0.8211	0.0576	4.60999e-46	-0.00301538	0.0148181	0.838749	0.000284314	203.211
SBP	Bacterial pneumonia	rs10777213	12	90349999	A	G	-0.1786	0.0299	2.452e-09	-0.00262962	0.0111597	0.813716	4.80817e-05	35.6796
SBP	Bacterial pneumonia	rs10782230	6	126228512	A	G	0.2106	0.0302	2.91206e-12	-0.00292201	0.0111762	0.793747	6.63756e-05	48.6298
SBP	Bacterial pneumonia	rs10804330	2	227185749	C	T	-0.2351	0.0306	1.62293e-14	0.00665088	0.0112506	0.554416	8.20558e-05	59.0286
SBP	Bacterial pneumonia	rs10914124	1	180865798	C	T	-0.234	0.0312	6.32121e-14	-0.00181176	0.0113044	0.872668	7.78171e-05	56.25
SBP	Bacterial pneumonia	rs10941043	5	33194751	G	T	0.2585	0.0332	6.41505e-15	0.00943993	0.0122703	0.441699	8.27019e-05	60.624
SBP	Bacterial pneumonia	rs10980408	9	113249071	C	T	0.7606	0.0827	3.82825e-20	0.00342275	0.0494109	0.944774	0.000116975	84.5866
SBP	Bacterial pneumonia	rs11097909	4	106911321	C	T	0.3628	0.043	3.35274e-17	0.0151262	0.018173	0.405214	9.85176e-05	71.1865
SBP	Bacterial pneumonia	rs11120093	1	207211326	T	C	-0.1792	0.0307	5.12897e-09	-0.00109366	0.0113411	0.923176	4.66688e-05	34.0721
SBP	Bacterial pneumonia	rs11145807	9	139520789	G	A	-0.2135	0.0322	3.53671e-11	0.00681708	0.0113943	0.549647	6.52373e-05	43.9627
SBP	Bacterial pneumonia	rs11159091	14	75074316	A	G	0.1978	0.0303	6.79204e-11	-0.00669595	0.01128	0.552772	5.86003e-05	42.6155
SBP	Bacterial pneumonia	rs111866816	10	94441507	T	C	0.3569	0.0597	2.28802e-09	-0.035351	0.0271727	0.193268	4.98707e-05	35.7392
SBP	Bacterial pneumonia	rs11191580	10	104906211	C	T	-1.0995	0.055	7.73749e-89	-0.0354835	0.0201781	0.0786593	0.000542579	399.636
SBP	Bacterial pneumonia	rs11210029	1	41865293	G	A	0.203	0.0313	8.91867e-11	-0.00422316	0.0114226	0.71159	5.7685e-05	42.0633
SBP	Bacterial pneumonia	rs11241313	5	114428167	T	C	-0.2071	0.0326	2.22602e-10	-0.00931064	0.0124101	0.453106	5.51259e-05	40.3576
SBP	Bacterial pneumonia	rs11252324	10	4124568	T	G	-0.4164	0.0573	3.61327e-13	0.0309202	0.0255628	0.22644	7.2443e-05	52.8095
SBP	Bacterial pneumonia	rs113086489	17	7171356	T	C	0.3249	0.0307	3.80277e-26	0.00368053	0.0113715	0.746194	0.0001567	112.001
SBP	Bacterial pneumonia	rs1133400	10	134459388	G	A	0.2975	0.0376	2.52813e-15	0.0241914	0.0148333	0.102914	8.82154e-05	62.6034
SBP	Bacterial pneumonia	rs1154214	18	24546824	G	T	0.2031	0.0306	3.27416e-11	-0.00625747	0.0112779	0.579001	5.92119e-05	44.0532
SBP	Bacterial pneumonia	rs11592107	10	122968964	A	G	0.3024	0.0326	1.54703e-20	-0.00180354	0.0121991	0.882467	0.000117445	86.0455
SBP	Bacterial pneumonia	rs11604357	11	45351729	A	C	-0.277	0.0411	1.60103e-11	-0.000323652	0.0167321	0.984567	6.24295e-05	45.423
SBP	Bacterial pneumonia	rs11636952	15	75114322	C	T	-0.5313	0.0328	4.22377e-59	0.000286667	0.0114168	0.979968	0.000364831	262.381
SBP	Bacterial pneumonia	rs11641374	16	1347717	A	C	-0.1943	0.0309	3.26002e-10	0.00424776	0.0118253	0.719439	5.44358e-05	39.5393
SBP	Bacterial pneumonia	rs11655604	17	79365861	T	C	-0.2033	0.0333	1.086e-09	7.40275e-05	0.0116017	0.994909	5.65126e-05	37.2723
SBP	Bacterial pneumonia	rs11672660	19	46180184	T	C	0.2212	0.0381	6.31902e-09	-0.0038862	0.0127759	0.76099	4.65679e-05	33.707
SBP	Bacterial pneumonia	rs11694601	2	174949358	G	A	0.1909	0.0309	6.41195e-10	-0.00425207	0.0113152	0.707077	5.30025e-05	38.1676
SBP	Bacterial pneumonia	rs117206641	12	133086888	T	C	0.3154	0.0499	2.66397e-10	-0.00598342	0.0200352	0.765211	5.75043e-05	39.9505
SBP	Bacterial pneumonia	rs117464403	10	107158054	A	G	0.864	0.1199	5.79562e-13	0.0259382	0.0361762	0.473377	7.7524e-05	51.9265
SBP	Bacterial pneumonia	rs11874246	18	42596789	T	C	0.2856	0.0328	3.22478e-18	0.0214262	0.0115959	0.0646413	0.000102208	75.8174
SBP	Bacterial pneumonia	rs11925504	3	14943965	A	G	-0.2901	0.0305	1.77582e-21	-0.0195747	0.0111759	0.0798583	0.000123749	90.4682
SBP	Bacterial pneumonia	rs11960210	5	157817634	C	T	-0.4727	0.0313	1.25285e-51	0.000295656	0.0117229	0.979879	0.000314156	228.078
SBP	Bacterial pneumonia	rs11977526	7	46008110	A	G	-0.3213	0.0312	6.62217e-25	-0.00786924	0.0119244	0.509302	0.000147658	106.05
SBP	Bacterial pneumonia	rs1199330	3	138101529	G	A	0.2654	0.047	1.65402e-08	0.00811392	0.0177564	0.647702	4.39226e-05	31.8864
SBP	Bacterial pneumonia	rs12042924	1	197297417	C	T	0.1807	0.0303	2.62398e-09	0.00789812	0.0112041	0.480854	4.90419e-05	35.5657
SBP	Bacterial pneumonia	rs12063372	1	59621911	A	G	0.1989	0.0318	3.85798e-10	-0.0155494	0.0114763	0.175445	5.56936e-05	39.1215
SBP	Bacterial pneumonia	rs1209384	1	43765089	G	A	-0.2558	0.0313	2.84774e-16	0.0121248	0.0117174	0.300777	9.26439e-05	66.7901
SBP	Bacterial pneumonia	rs12136922	1	67007389	A	G	0.2027	0.0304	2.68906e-11	-0.0171748	0.0112211	0.125873	6.20897e-05	44.4591
SBP	Bacterial pneumonia	rs12153395	5	179411477	A	G	-0.3303	0.0486	1.06905e-11	-0.00488147	0.0163184	0.764834	6.59644e-05	46.1896
SBP	Bacterial pneumonia	rs12264186	10	32289986	T	C	0.2135	0.0387	3.58402e-08	-0.00185593	0.0164565	0.910207	4.17695e-05	30.435
SBP	Bacterial pneumonia	rs12426261	12	50573037	G	A	-0.3775	0.0309	2.3142e-34	0.00102284	0.0115194	0.929246	0.000201695	149.251
SBP	Bacterial pneumonia	rs12464602	2	43397614	A	G	-0.2437	0.0315	1.01601e-14	0.0140234	0.0113527	0.216737	8.42123e-05	59.8536
SBP	Bacterial pneumonia	rs12509595	4	81182554	C	T	0.8367	0.0334	2.5527e-138	-0.00683847	0.0120681	0.570949	0.000866344	627.548
SBP	Bacterial pneumonia	rs12511987	4	46595623	G	T	0.2329	0.0399	5.39299e-09	0.00151011	0.0146243	0.917757	4.73874e-05	34.0717
SBP	Bacterial pneumonia	rs12528975	6	30988017	A	G	0.4751	0.0747	1.98299e-10	0.00214875	0.0298172	0.942551	6.17905e-05	40.451
SBP	Bacterial pneumonia	rs12596630	16	2065666	T	C	0.4278	0.0547	5.01072e-15	-0.0362442	0.0244972	0.139	8.79389e-05	61.1656
SBP	Bacterial pneumonia	rs12610654	19	5006598	G	A	-0.2315	0.032	4.40656e-13	0.0104987	0.0112272	0.349731	7.21731e-05	52.3362
SBP	Bacterial pneumonia	rs12627651	21	44760603	A	G	0.3498	0.0341	1.024e-24	-0.0101415	0.0119543	0.396243	0.000148685	105.228
SBP	Bacterial pneumonia	rs12637573	3	121682388	G	A	0.1731	0.0302	9.94901e-09	-0.00838481	0.0111498	0.452043	4.48927e-05	32.8534
SBP	Bacterial pneumonia	rs12643599	4	156639846	G	A	-0.3134	0.0313	1.23197e-23	0.0127143	0.0118698	0.284104	0.000135941	100.256
SBP	Bacterial pneumonia	rs12656497	5	32831939	C	T	0.6382	0.0307	7.14003e-96	0.0103331	0.0112831	0.359772	0.000590462	432.152
SBP	Bacterial pneumonia	rs12657950	5	61940569	T	C	0.455	0.059	1.26911e-14	0.0176246	0.0157202	0.262225	8.17582e-05	59.4729
SBP	Bacterial pneumonia	rs12661036	6	163737476	C	T	0.2104	0.0374	1.81999e-08	0.0148125	0.0123033	0.228613	4.6076e-05	31.6481
SBP	Bacterial pneumonia	rs12668436	7	47548893	C	T	0.2151	0.035	7.88297e-10	0.00620518	0.0128138	0.628202	5.14816e-05	37.7698
SBP	Bacterial pneumonia	rs12693982	2	204085635	T	C	0.2575	0.0309	7.49031e-17	-0.0126229	0.0111711	0.258494	9.57462e-05	69.4444
SBP	Bacterial pneumonia	rs12694277	2	213188795	C	T	0.2018	0.0335	1.79602e-09	-0.00936851	0.0123265	0.447235	5.14616e-05	36.2871
SBP	Bacterial pneumonia	rs12731646	1	169090660	T	C	-0.189	0.0307	7.21207e-10	-0.00402274	0.0112495	0.720648	5.19816e-05	37.9007
SBP	Bacterial pneumonia	rs1275985	2	26911745	T	C	-0.5411	0.0308	4.73042e-69	0.00731828	0.0112202	0.514245	0.000419929	308.641
SBP	Bacterial pneumonia	rs12883810	14	68032235	T	C	-0.2382	0.0428	2.69998e-08	-0.00345753	0.0154211	0.822596	4.25866e-05	30.9739
SBP	Bacterial pneumonia	rs12885878	14	104007555	G	A	0.2291	0.0367	4.32305e-10	0.00757038	0.0123444	0.539702	5.63699e-05	38.9689
SBP	Bacterial pneumonia	rs12906962	15	95312071	C	T	0.2653	0.0325	3.27718e-16	0.0152919	0.0114087	0.180122	9.21584e-05	66.6358
SBP	Bacterial pneumonia	rs1290784	3	169096900	T	C	0.4124	0.0303	2.96825e-42	-0.00782629	0.011332	0.489795	0.00025277	185.247
SBP	Bacterial pneumonia	rs1290933	4	2668217	A	C	-0.2847	0.0327	3.17176e-18	-0.0204606	0.0126602	0.106065	0.000103863	75.8018
SBP	Bacterial pneumonia	rs12926550	16	81510155	A	G	-0.2548	0.0324	3.4261e-15	-0.00623869	0.01255	0.619113	8.43568e-05	61.8456
SBP	Bacterial pneumonia	rs1293969	6	151959945	C	T	0.1988	0.0347	1.034e-08	-0.0194264	0.0121128	0.108758	4.46814e-05	32.8227
SBP	Bacterial pneumonia	rs13016772	2	55779476	T	C	0.2522	0.0355	1.22687e-12	0.00270606	0.0142464	0.84935	6.86272e-05	50.47
SBP	Bacterial pneumonia	rs13107261	4	63768826	A	G	-0.1778	0.0314	1.567e-08	0.00466056	0.0117501	0.691632	4.43404e-05	32.063
SBP	Bacterial pneumonia	rs13204703	6	140692862	C	T	-0.1967	0.035	1.94299e-08	0.0125437	0.0130627	0.336922	4.35004e-05	31.5844
SBP	Bacterial pneumonia	rs13253358	8	68920135	T	C	0.2127	0.033	1.128e-10	-0.00808916	0.012389	0.513801	5.6752e-05	41.5439
SBP	Bacterial pneumonia	rs1332813	9	9350706	C	T	-0.2203	0.0314	2.31686e-12	0.0020102	0.0120796	0.867832	6.66774e-05	49.2232
SBP	Bacterial pneumonia	rs13358657	5	157938070	G	A	0.388	0.0445	2.94985e-18	-0.00884143	0.0170901	0.604916	0.00010461	76.0227
SBP	Bacterial pneumonia	rs13412750	2	191634958	A	G	-0.2889	0.0341	2.32488e-17	-0.0132549	0.0148256	0.371292	9.89976e-05	71.7772
SBP	Bacterial pneumonia	rs13420463	2	37517566	G	A	-0.3143	0.036	2.71519e-18	-0.00970076	0.0135596	0.474351	0.000104757	76.2226
SBP	Bacterial pneumonia	rs1382472	11	27273967	A	G	-0.1917	0.0307	4.46601e-10	0.000597904	0.0119324	0.960037	5.317e-05	38.9913
SBP	Bacterial pneumonia	rs139354822	2	242344695	C	T	-0.6115	0.0975	3.50502e-10	-0.00802418	0.0269711	0.766076	6.26738e-05	39.3354
SBP	Bacterial pneumonia	rs1408945	1	42364877	T	G	-0.3196	0.0304	8.33105e-26	0.00104756	0.0112968	0.926118	0.000150771	110.526
SBP	Bacterial pneumonia	rs1410222	9	77239540	T	C	0.2173	0.0388	2.16501e-08	0.0141698	0.0147972	0.338267	4.24859e-05	31.3658
SBP	Bacterial pneumonia	rs141958336	19	2165383	A	G	0.7807	0.078	1.35613e-23	-0.00624864	0.0191335	0.743985	0.00014246	100.18
SBP	Bacterial pneumonia	rs1422279	5	122470209	T	C	0.331	0.0309	1.05196e-26	-0.0124991	0.0113524	0.270892	0.000156854	114.746
SBP	Bacterial pneumonia	rs1433121	19	32591878	T	C	-0.228	0.0326	2.65522e-12	-0.0114025	0.011536	0.322942	6.65693e-05	48.9141
SBP	Bacterial pneumonia	rs1436138	17	75316880	G	A	-0.3119	0.0315	4.72716e-23	0.000903185	0.0116531	0.938221	0.000135543	98.0414
SBP	Bacterial pneumonia	rs1437649	18	48132646	A	G	-0.2189	0.0357	8.57294e-10	-0.00981589	0.0131952	0.456937	5.1715e-05	37.5972
SBP	Bacterial pneumonia	rs146550789	16	66781040	C	T	0.4824	0.0778	5.63806e-10	0.0393449	0.023428	0.0930743	5.37098e-05	38.4464
SBP	Bacterial pneumonia	rs148140538	22	50228044	T	C	-0.3252	0.0562	7.39095e-09	0.0265462	0.0259037	0.305455	4.64917e-05	33.4833
SBP	Bacterial pneumonia	rs148401029	8	81386066	A	C	-0.4623	0.0848	4.96798e-08	0.00189842	0.0356465	0.957527	4.28799e-05	29.7205
SBP	Bacterial pneumonia	rs1493132	4	108861082	C	T	0.1766	0.0318	2.72797e-08	-0.000660932	0.0114173	0.953838	4.20501e-05	30.8409
SBP	Bacterial pneumonia	rs1544861	11	10679441	C	T	-0.1969	0.0318	5.65796e-10	0.0058615	0.0115455	0.611674	5.23981e-05	38.3387
SBP	Bacterial pneumonia	rs1551355	17	30032420	T	C	0.2098	0.0356	3.88597e-09	-0.00664112	0.0127583	0.602693	4.73245e-05	34.7305
SBP	Bacterial pneumonia	rs1565440	1	243387788	A	G	0.1746	0.0311	1.935e-08	0.011726	0.0115753	0.311048	4.29507e-05	31.5187
SBP	Bacterial pneumonia	rs1575290	6	7715689	T	C	0.1973	0.0301	5.58599e-11	0.00565222	0.0111918	0.613536	5.83859e-05	42.9656
SBP	Bacterial pneumonia	rs1623474	10	18471794	T	C	0.3827	0.0321	7.66126e-33	0.0132441	0.0119709	0.268572	0.000194589	142.137
SBP	Bacterial pneumonia	rs1630736	6	12295987	T	C	-0.1706	0.0309	3.51601e-08	0.0115058	0.0112029	0.304403	4.34531e-05	30.4818
SBP	Bacterial pneumonia	rs1664781	5	53276301	A	G	0.2643	0.0326	5.69246e-16	-0.0149079	0.0118194	0.207199	8.94619e-05	65.7293
SBP	Bacterial pneumonia	rs17010957	4	86719165	C	T	0.534	0.043	1.78115e-35	0.0146252	0.0154904	0.345094	0.000214042	154.222
SBP	Bacterial pneumonia	rs17035181	4	157678511	G	T	-0.3074	0.0429	7.61377e-13	0.00205563	0.0157878	0.896405	7.03637e-05	51.3444
SBP	Bacterial pneumonia	rs17245822	13	73131694	C	A	0.1899	0.0312	1.15199e-09	-0.00475664	0.0113746	0.675815	5.07467e-05	37.046
SBP	Bacterial pneumonia	rs17249754	12	90060586	A	G	-0.8446	0.0403	1.24997e-97	-0.0205498	0.0210971	0.330029	0.000594476	439.23
SBP	Bacterial pneumonia	rs17257081	2	135630498	G	A	-0.2274	0.0392	6.35097e-09	-0.00752961	0.0133032	0.571396	4.77165e-05	33.6518
SBP	Bacterial pneumonia	rs17562391	14	100133250	T	C	0.1967	0.0306	1.34899e-10	0.000131029	0.0112317	0.990692	5.65972e-05	41.3205
SBP	Bacterial pneumonia	rs177551	11	16930289	A	C	0.373	0.0442	3.46817e-17	0.00361436	0.0180658	0.841429	9.73378e-05	71.2153
SBP	Bacterial pneumonia	rs17760259	2	19744462	C	T	0.2654	0.0304	2.2532e-18	0.0185444	0.011181	0.0972031	0.000103571	76.2175
SBP	Bacterial pneumonia	rs17762	11	22492454	A	G	0.4117	0.0571	5.59887e-13	0.027458	0.0179027	0.125094	7.21554e-05	51.9864
SBP	Bacterial pneumonia	rs17812022	20	19007099	T	C	-0.3613	0.0525	5.64547e-12	0.00259215	0.0178185	0.884336	6.70672e-05	47.3606
SBP	Bacterial pneumonia	rs1786345	8	101674751	C	A	-0.2073	0.0307	1.344e-11	-0.00291025	0.0112724	0.796272	6.29338e-05	45.5955
SBP	Bacterial pneumonia	rs1814951	4	111408718	A	G	-0.3231	0.0466	3.90931e-12	-0.00462895	0.01409	0.742513	6.61862e-05	48.0731
SBP	Bacterial pneumonia	rs1848994	19	22111366	A	G	0.2012	0.0334	1.78698e-09	0.0110882	0.0121541	0.36161	4.93881e-05	36.288
SBP	Bacterial pneumonia	rs1871190	5	97953719	T	G	0.1954	0.0324	1.656e-09	0.00120043	0.0113242	0.915578	5.08806e-05	36.3713
SBP	Bacterial pneumonia	rs1882212	2	182981968	G	A	-0.2753	0.0363	3.33503e-14	0.0128463	0.0153786	0.403529	7.84291e-05	57.5174
SBP	Bacterial pneumonia	rs1882961	21	16556367	T	C	0.2443	0.0326	6.68652e-14	-0.00344235	0.0114581	0.76385	7.62868e-05	56.158
SBP	Bacterial pneumonia	rs1889785	1	16348729	A	G	0.1782	0.0304	4.35101e-09	-0.0076058	0.0113583	0.503097	4.71932e-05	34.3612
SBP	Bacterial pneumonia	rs1896326	12	115342956	A	G	-0.2797	0.0371	4.40453e-14	-0.000253135	0.0143431	0.985919	8.29257e-05	56.8378
SBP	Bacterial pneumonia	rs1906672	8	38130025	A	G	0.2966	0.0358	1.20393e-16	-0.00611228	0.0145316	0.674034	9.3867e-05	68.6398
SBP	Bacterial pneumonia	rs1957563	5	157474590	T	C	0.3629	0.0342	2.31686e-26	0.00602744	0.0133405	0.651402	0.000153491	112.596
SBP	Bacterial pneumonia	rs1984195	6	79657391	A	G	0.2409	0.0303	1.76807e-15	0.00189613	0.0111873	0.865412	8.67821e-05	63.2104
SBP	Bacterial pneumonia	rs1994158	15	86064327	G	A	-0.2513	0.0391	1.23299e-10	-0.00167505	0.0134049	0.900557	5.58816e-05	41.3077
SBP	Bacterial pneumonia	rs2014408	11	16365282	T	C	0.5169	0.0373	1.25893e-43	0.0112991	0.0156305	0.469749	0.000265229	192.042
SBP	Bacterial pneumonia	rs2111557	3	169325621	T	C	0.1764	0.0302	5.22096e-09	-0.00734306	0.0111449	0.509979	4.66438e-05	34.118
SBP	Bacterial pneumonia	rs2126474	8	76878957	T	G	-0.2601	0.0306	1.87111e-17	-0.0118924	0.0115964	0.305115	9.82122e-05	72.25
SBP	Bacterial pneumonia	rs2161967	2	218680529	G	T	-0.2836	0.0307	2.86814e-20	0.0153513	0.0111764	0.169585	0.000118655	85.3367
SBP	Bacterial pneumonia	rs2177843	10	75409877	T	C	0.4394	0.0432	2.79705e-24	-0.00911093	0.0155702	0.558446	0.000147443	103.455
SBP	Bacterial pneumonia	rs2236295	10	64564892	T	G	-0.3028	0.0309	1.04496e-22	-0.00878994	0.0116262	0.449621	0.000131812	96.0273
SBP	Bacterial pneumonia	rs2238787	22	19976406	A	G	0.2552	0.0332	1.45111e-14	0.00653106	0.0115291	0.571066	8.02664e-05	59.0861
SBP	Bacterial pneumonia	rs2249105	2	65287896	G	A	-0.2927	0.0313	7.63484e-21	-0.00673414	0.0118559	0.570037	0.000119922	87.4494
SBP	Bacterial pneumonia	rs2283500	16	4138378	C	A	-0.3106	0.0481	1.07701e-10	0.0223372	0.018431	0.225536	5.69349e-05	41.6978
SBP	Bacterial pneumonia	rs2289124	11	89224477	A	G	-0.308	0.0415	1.13501e-13	-0.00701818	0.0154486	0.649619	7.86108e-05	55.0814
SBP	Bacterial pneumonia	rs2291434	4	38387244	T	G	-0.2622	0.0303	5.10387e-18	-0.00388693	0.0112663	0.730091	0.000102659	74.8825
SBP	Bacterial pneumonia	rs2291516	19	11508177	A	G	0.3708	0.0505	2.16521e-13	-0.0105393	0.0171091	0.537889	7.48989e-05	53.9134
SBP	Bacterial pneumonia	rs2353940	4	145740898	C	T	0.2075	0.0358	6.84605e-09	-0.00168625	0.0131103	0.897658	4.79937e-05	33.5947
SBP	Bacterial pneumonia	rs2384063	2	25187115	T	C	0.3266	0.0357	6.32995e-20	0.0200247	0.0128921	0.120361	0.000116797	83.6943
SBP	Bacterial pneumonia	rs2392929	7	106414069	G	T	0.7507	0.0379	1.95794e-87	-0.0115598	0.0121815	0.342639	0.000542145	392.333
SBP	Bacterial pneumonia	rs2423514	20	10693337	G	A	-0.3011	0.0302	1.76685e-23	0.00674026	0.0113497	0.552598	0.000134488	99.4049
SBP	Bacterial pneumonia	rs246973	5	68007803	T	C	0.2479	0.0335	1.45312e-13	-0.0158967	0.0122073	0.192839	7.61561e-05	54.76
SBP	Bacterial pneumonia	rs2493134	1	230849359	C	T	0.3736	0.0309	1.10408e-33	-0.00198162	0.0112538	0.860227	0.000203147	146.183
SBP	Bacterial pneumonia	rs2493296	1	3327032	T	C	0.4183	0.0442	3.1369e-21	-0.00967184	0.0178956	0.58888	0.000126078	89.5635
SBP	Bacterial pneumonia	rs2498323	4	3451109	A	G	0.3171	0.0517	8.51491e-10	0.0017699	0.022495	0.937287	5.22936e-05	37.6194
SBP	Bacterial pneumonia	rs2580350	2	121996007	A	G	0.1769	0.0307	8.39305e-09	-0.0193906	0.0113094	0.0864271	4.64841e-05	33.2031
SBP	Bacterial pneumonia	rs2589218	15	96785017	C	T	0.2258	0.0339	2.54273e-11	-0.00598669	0.013342	0.653641	6.03148e-05	44.3658
SBP	Bacterial pneumonia	rs2598	20	47241618	G	A	-0.168	0.0303	2.86999e-08	-0.0164782	0.0113063	0.144998	4.19128e-05	30.7421
SBP	Bacterial pneumonia	rs2610990	4	18008232	G	A	0.2903	0.0343	2.86286e-17	0.00148603	0.011914	0.900737	9.85993e-05	71.6318
SBP	Bacterial pneumonia	rs2627313	15	81006712	T	C	0.3208	0.0303	3.55222e-26	-0.00797395	0.0113834	0.483622	0.000153093	112.094
SBP	Bacterial pneumonia	rs263532	1	2164116	C	T	-0.1798	0.0307	4.71596e-09	-0.0114468	0.011185	0.306114	4.75361e-05	34.3007
SBP	Bacterial pneumonia	rs2643826	3	27562988	T	C	0.4473	0.0306	1.741e-48	0.0126786	0.0113963	0.265914	0.000296239	213.676
SBP	Bacterial pneumonia	rs2652812	15	63406170	T	C	-0.2516	0.0353	1.02707e-12	0.0174214	0.0122576	0.155237	6.98254e-05	50.801
SBP	Bacterial pneumonia	rs2689690	10	95899706	T	C	-0.2702	0.0316	1.14604e-17	-0.00209863	0.012551	0.867206	0.00010199	73.1133
SBP	Bacterial pneumonia	rs2724377	1	207974818	G	A	-0.1938	0.0301	1.286e-10	0.0103378	0.011145	0.353632	5.64327e-05	41.4548
SBP	Bacterial pneumonia	rs2745599	6	1613686	G	A	-0.2164	0.0317	8.95571e-12	0.0149546	0.011423	0.19048	6.89441e-05	46.6011
SBP	Bacterial pneumonia	rs2776037	21	16317933	C	T	0.1851	0.0309	2.146e-09	-0.0078954	0.0112444	0.482579	4.98405e-05	35.8836
SBP	Bacterial pneumonia	rs2801008	20	51788718	G	T	0.1876	0.0324	7.36902e-09	0.00181713	0.0121073	0.880697	4.60429e-05	33.5255
SBP	Bacterial pneumonia	rs2815063	6	39262535	A	C	0.2755	0.0458	1.76299e-09	-0.00694334	0.0165315	0.67448	5.19052e-05	36.1836
SBP	Bacterial pneumonia	rs2833834	21	33814378	A	C	0.2177	0.0338	1.217e-10	0.00460953	0.012392	0.70991	5.69222e-05	41.4843
SBP	Bacterial pneumonia	rs28429256	15	66931617	A	G	0.215	0.0325	3.88776e-11	-0.017729	0.0113907	0.119602	6.17534e-05	43.7633
SBP	Bacterial pneumonia	rs28572357	19	31867447	C	A	0.2733	0.0308	6.34016e-19	-0.00289845	0.0111964	0.795733	0.000107319	78.7368
SBP	Bacterial pneumonia	rs28578714	22	50727921	C	T	-0.2066	0.0327	2.52802e-10	0.0113781	0.0114955	0.322278	5.98806e-05	39.9177
SBP	Bacterial pneumonia	rs28650790	5	55861464	T	C	0.2287	0.0387	3.304e-09	-0.0140507	0.0163092	0.38895	4.79564e-05	34.9229
SBP	Bacterial pneumonia	rs28688791	7	19039605	C	T	0.3222	0.038	2.33507e-17	-0.00693809	0.0128314	0.588708	9.89107e-05	71.8925
SBP	Bacterial pneumonia	rs2904315	11	48109948	G	A	0.2081	0.0325	1.57699e-10	-0.00925073	0.0121912	0.447969	5.59037e-05	40.9994
SBP	Bacterial pneumonia	rs2913920	5	141726983	T	C	0.2418	0.0359	1.62293e-11	0.007589	0.0129356	0.557421	6.29908e-05	45.3653
SBP	Bacterial pneumonia	rs2957688	11	10364963	A	G	0.3472	0.0304	2.73905e-30	-0.00669986	0.0111615	0.54833	0.00017965	130.44
SBP	Bacterial pneumonia	rs3098186	15	50810621	T	C	-0.2422	0.0303	1.41091e-15	-0.0137565	0.0111964	0.219202	8.7897e-05	63.8944
SBP	Bacterial pneumonia	rs34072724	7	130432469	A	G	-0.2422	0.0303	1.37309e-15	-0.000428521	0.0111787	0.969422	8.8122e-05	63.8944
SBP	Bacterial pneumonia	rs34079867	1	27407850	T	C	0.1992	0.0354	1.78098e-08	-0.00493597	0.0121914	0.68557	4.61143e-05	31.6645
SBP	Bacterial pneumonia	rs34130368	10	48411796	T	G	-0.3016	0.0497	1.279e-09	0.00690355	0.0193935	0.721862	5.53558e-05	36.8256
SBP	Bacterial pneumonia	rs34518929	19	18455444	A	G	-0.22	0.0345	1.793e-10	0.00328693	0.0134009	0.806241	5.60513e-05	40.6637
SBP	Bacterial pneumonia	rs34535756	4	2246927	T	C	0.478	0.0786	1.181e-09	0.00742464	0.0306151	0.808381	5.11735e-05	36.9837
SBP	Bacterial pneumonia	rs34727427	2	177016728	C	T	0.2353	0.0324	4.01698e-13	-0.0184147	0.0124758	0.139933	7.21782e-05	52.7417
SBP	Bacterial pneumonia	rs34941092	16	50550137	A	G	-0.3225	0.0425	3.2337e-14	-0.00212788	0.0174424	0.902904	7.89852e-05	57.5813
SBP	Bacterial pneumonia	rs35098810	16	60635748	C	A	-0.1967	0.0356	3.19801e-08	0.00487262	0.012934	0.706374	4.12965e-05	30.5287
SBP	Bacterial pneumonia	rs35413927	14	53420358	G	A	0.3002	0.0328	5.25049e-20	-0.0210754	0.0126606	0.0959843	0.000114325	83.7671
SBP	Bacterial pneumonia	rs35444	12	115552437	G	A	-0.4368	0.031	3.46737e-45	0.0054891	0.0115662	0.635087	0.000271816	198.537
SBP	Bacterial pneumonia	rs35680304	7	130973495	T	C	0.2694	0.031	3.76184e-18	-0.000931675	0.0114374	0.935077	0.00010486	75.5217
SBP	Bacterial pneumonia	rs35783704	8	105966258	A	G	-0.4619	0.0507	8.81455e-20	-0.00743339	0.0153353	0.627872	0.000118069	83.0004
SBP	Bacterial pneumonia	rs3735533	7	27245893	C	T	0.91	0.0577	5.29054e-56	0.0165011	0.0189986	0.385099	0.000339121	248.732
SBP	Bacterial pneumonia	rs3764400	17	46123932	C	T	-0.3748	0.0445	3.68893e-17	0.0190656	0.0139373	0.171328	9.81032e-05	70.938
SBP	Bacterial pneumonia	rs3772219	3	56771251	C	A	-0.2733	0.0324	3.09885e-17	0.0135669	0.012335	0.271389	9.70519e-05	71.1523
SBP	Bacterial pneumonia	rs3807925	7	18543250	G	A	0.1859	0.0319	5.38902e-09	-0.0102629	0.0115459	0.374072	4.71259e-05	33.9608
SBP	Bacterial pneumonia	rs3819532	12	2436837	C	T	0.1875	0.0306	9.43604e-10	0.0141813	0.0111874	0.204939	5.0592e-05	37.5457
SBP	Bacterial pneumonia	rs3918226	7	150690176	T	C	0.664	0.0575	8.46058e-31	0.0237142	0.0216984	0.274438	0.000195798	133.352
SBP	Bacterial pneumonia	rs3950627	16	86436343	A	C	0.1851	0.0308	1.82398e-09	-0.0059272	0.0114519	0.604756	5.10827e-05	36.117
SBP	Bacterial pneumonia	rs3980686	3	168697602	T	G	-0.4998	0.0487	1.02707e-24	-0.0318675	0.0203209	0.116832	0.000143282	105.326
SBP	Bacterial pneumonia	rs404100	1	25366987	T	C	0.1935	0.0303	1.68298e-10	0.01692	0.0111617	0.129547	5.57395e-05	40.7828
SBP	Bacterial pneumonia	rs4143175	12	67782397	C	T	-0.2187	0.0352	5.10399e-10	-0.0169664	0.0133584	0.204052	5.25799e-05	38.6022
SBP	Bacterial pneumonia	rs42032	7	92237426	A	G	-0.3231	0.0345	7.39265e-21	0.0240418	0.0126418	0.0572005	0.000121654	87.7073
SBP	Bacterial pneumonia	rs4245599	10	60365755	G	A	0.1794	0.0305	4.03497e-09	0.00629017	0.0111686	0.573299	4.78707e-05	34.5975
SBP	Bacterial pneumonia	rs4284362	10	45377839	A	C	-0.2256	0.0338	2.60976e-11	-0.00254027	0.0116604	0.827543	6.21381e-05	44.5497
SBP	Bacterial pneumonia	rs4408839	3	153729768	G	A	0.2301	0.0345	2.42493e-11	0.0212596	0.0124473	0.0876395	6.05455e-05	44.4831
SBP	Bacterial pneumonia	rs4440615	8	141057641	A	G	-0.2201	0.0312	1.87413e-12	-0.00428764	0.0112888	0.704083	6.78637e-05	49.7658
SBP	Bacterial pneumonia	rs4511593	17	7455536	T	C	-0.2881	0.0318	1.27909e-19	-0.0212602	0.011611	0.067095	0.000112714	82.079
SBP	Bacterial pneumonia	rs4553000	9	34223553	T	C	-0.2035	0.03	1.09396e-11	-0.00350785	0.0111461	0.752978	6.21003e-05	46.0136
SBP	Bacterial pneumonia	rs4577304	2	73403040	C	T	0.1767	0.0302	4.98701e-09	-0.00606011	0.0112082	0.588724	4.7096e-05	34.2341
SBP	Bacterial pneumonia	rs4606697	15	100087596	A	G	-0.3196	0.0523	9.71091e-10	0.00172324	0.0203849	0.932631	5.54215e-05	37.3431
SBP	Bacterial pneumonia	rs4651224	1	184585182	T	C	0.1986	0.0306	8.99912e-11	0.0127551	0.0111673	0.253377	5.87385e-05	42.1226
SBP	Bacterial pneumonia	rs4734868	8	92793786	G	A	0.1844	0.0321	9.2151e-09	0.014844	0.011318	0.189675	4.52192e-05	32.9998
SBP	Bacterial pneumonia	rs4775769	15	48939888	G	T	0.4162	0.0517	7.75711e-16	0.00518658	0.022923	0.820999	8.8278e-05	64.8072
SBP	Bacterial pneumonia	rs4784541	16	51704452	C	T	0.2015	0.0307	4.9272e-11	0.0101057	0.0112128	0.367445	6.0683e-05	43.0798
SBP	Bacterial pneumonia	rs483071	13	22294117	T	C	0.2709	0.0313	5.09331e-18	-0.00874535	0.0113328	0.440302	0.000103589	74.9082
SBP	Bacterial pneumonia	rs488834	1	10767902	T	C	-0.3799	0.0365	2.35396e-25	0.00228152	0.0129273	0.85991	0.000154675	108.331
SBP	Bacterial pneumonia	rs4888408	16	75432824	A	G	0.3653	0.0307	1.41514e-32	-0.0131632	0.011263	0.242517	0.00019442	141.587
SBP	Bacterial pneumonia	rs4925159	17	18185510	A	G	0.2174	0.0305	9.65606e-13	-0.00135357	0.011218	0.90396	6.91949e-05	50.8065
SBP	Bacterial pneumonia	rs4932373	15	91429287	C	A	0.635	0.0328	2.49e-83	-0.00719672	0.0126393	0.569091	0.000527533	374.8
SBP	Bacterial pneumonia	rs4952609	2	40555733	G	A	-0.2124	0.0347	9.60395e-10	0.00802244	0.0119367	0.501532	5.18092e-05	37.4671
SBP	Bacterial pneumonia	rs4955575	3	169534538	C	A	-0.2158	0.0348	5.63106e-10	0.00275819	0.0122158	0.821365	5.29897e-05	38.4543
SBP	Bacterial pneumonia	rs4957026	5	361148	G	A	-0.1982	0.0323	8.11895e-10	0.00158841	0.0119168	0.893963	5.25626e-05	37.6532
SBP	Bacterial pneumonia	rs4961293	8	141812374	T	C	0.2268	0.0303	7.3536e-14	-0.012123	0.0111685	0.277719	7.63871e-05	56.0274
SBP	Bacterial pneumonia	rs4980379	11	1888614	T	C	0.5764	0.032	2.46718e-72	-0.0137145	0.0113404	0.22653	0.000462002	324.45
SBP	Bacterial pneumonia	rs55732192	2	162278233	T	G	-0.3358	0.0521	1.153e-10	0.00226232	0.016719	0.892363	5.77343e-05	41.5419
SBP	Bacterial pneumonia	rs55924432	4	26812737	T	C	0.2651	0.0317	5.69508e-17	-0.000563964	0.0111648	0.959714	0.000100748	69.936
SBP	Bacterial pneumonia	rs55944332	2	145726621	G	A	0.2613	0.0355	1.79184e-13	-0.0224955	0.0128044	0.0789442	7.42945e-05	54.1779
SBP	Bacterial pneumonia	rs56288724	17	60767135	G	A	0.2178	0.031	2.01094e-12	0.0186983	0.0114216	0.101609	6.88306e-05	49.362
SBP	Bacterial pneumonia	rs573455	11	117267884	G	A	-0.1994	0.0303	4.772e-11	0.0105276	0.0111684	0.345874	5.93308e-05	43.3077
SBP	Bacterial pneumonia	rs57786342	14	69260028	A	G	0.2317	0.0374	5.626e-10	-0.00369996	0.0131687	0.778737	5.24417e-05	38.3803
SBP	Bacterial pneumonia	rs57866767	10	96023077	C	T	-0.4501	0.0304	1.13789e-49	0.000385023	0.011759	0.97388	0.000297909	219.215
SBP	Bacterial pneumonia	rs57946343	10	63499951	C	T	-0.716	0.0426	2.10184e-63	0.00431936	0.0183536	0.813944	0.000385921	282.492
SBP	Bacterial pneumonia	rs59980837	1	115827266	T	G	1.0997	0.1163	3.31513e-21	0.0897388	0.0510757	0.0789223	0.000125601	89.4106
SBP	Bacterial pneumonia	rs60191654	9	753648	G	A	0.2382	0.0385	5.87503e-10	-0.0152325	0.015029	0.310801	5.20203e-05	38.2791
SBP	Bacterial pneumonia	rs6029756	20	40266681	A	G	-0.2712	0.033	1.88408e-16	-0.00934878	0.0114542	0.414393	9.56974e-05	67.5385
SBP	Bacterial pneumonia	rs6031431	20	42795152	G	A	0.2617	0.0304	7.04855e-18	-0.0137106	0.0111541	0.218996	0.000102046	74.1072
SBP	Bacterial pneumonia	rs60444686	10	115717311	A	G	0.5905	0.0782	4.42385e-14	-0.0279366	0.0300823	0.353059	8.0051e-05	57.0199
SBP	Bacterial pneumonia	rs604723	11	100610546	C	T	0.655	0.0339	2.54624e-83	0.00356337	0.0127117	0.779229	0.000512702	373.322
SBP	Bacterial pneumonia	rs6058088	20	30139886	G	T	-0.2832	0.0417	1.14393e-11	-0.00344113	0.0138131	0.803267	6.30558e-05	46.1227
SBP	Bacterial pneumonia	rs6078093	20	11168669	A	G	-0.1849	0.0304	1.19501e-09	-0.00142535	0.0113309	0.899895	5.02858e-05	36.9936
SBP	Bacterial pneumonia	rs6090907	20	47410231	A	G	-0.3854	0.0425	1.28588e-19	-0.0334475	0.0194444	0.0854024	0.000111331	82.2329
SBP	Bacterial pneumonia	rs60991988	4	54801228	G	T	-0.3789	0.0498	2.81968e-14	0.0118329	0.0192025	0.537751	8.19149e-05	57.8883
SBP	Bacterial pneumonia	rs61772592	1	56979681	G	A	0.3181	0.0455	2.8622e-12	0.00437727	0.0149088	0.769061	6.66771e-05	48.877
SBP	Bacterial pneumonia	rs61917655	12	48210787	T	C	0.3427	0.0514	2.67979e-11	0.00462121	0.0189042	0.806879	6.31857e-05	44.4531
SBP	Bacterial pneumonia	rs62047964	16	70729954	T	C	0.5115	0.0686	9.29394e-14	-0.023333	0.0232688	0.315977	8.98688e-05	55.5959
SBP	Bacterial pneumonia	rs62076622	17	61090958	G	A	-0.2363	0.0377	3.78504e-10	0.00463788	0.0132615	0.726546	5.34244e-05	39.2866
SBP	Bacterial pneumonia	rs62170470	2	146989797	C	T	-0.1972	0.0321	7.68493e-10	0.0093932	0.011251	0.403786	5.56373e-05	37.7402
SBP	Bacterial pneumonia	rs62309747	4	48713862	A	G	-0.2244	0.0304	1.59294e-13	0.00393722	0.0111375	0.723707	7.53037e-05	54.4877
SBP	Bacterial pneumonia	rs62512914	8	82828857	G	A	-0.2066	0.0306	1.41808e-11	0.0145562	0.0111841	0.193085	6.21322e-05	45.5846
SBP	Bacterial pneumonia	rs6271	9	136522274	T	C	-0.5547	0.0611	1.18304e-19	0.0142896	0.022461	0.524647	0.000123204	82.4202
SBP	Bacterial pneumonia	rs6438857	3	124557643	C	T	-0.2736	0.0305	3.13184e-19	0.00185958	0.0112296	0.868475	0.000109808	80.4697
SBP	Bacterial pneumonia	rs6445583	3	53562894	A	G	0.2774	0.0349	1.89583e-15	0.0113481	0.0128248	0.376233	8.76312e-05	63.1774
SBP	Bacterial pneumonia	rs6452769	5	87389027	A	G	-0.3143	0.0377	7.82168e-17	-0.0120075	0.0160914	0.455542	9.59413e-05	69.5034
SBP	Bacterial pneumonia	rs6490019	12	115920472	G	A	0.2897	0.0309	6.6115e-21	-0.00613475	0.0121714	0.614241	0.000118775	87.8982
SBP	Bacterial pneumonia	rs6504213	17	62381714	C	T	0.2982	0.0312	1.24796e-21	0.00249307	0.0112343	0.824379	0.000129252	91.3495
SBP	Bacterial pneumonia	rs658780	1	78555928	G	T	0.2028	0.0347	5.28506e-09	-0.0227023	0.0134791	0.0921319	4.71758e-05	34.1568
SBP	Bacterial pneumonia	rs665445	18	51842682	A	C	-0.1909	0.0334	1.15199e-08	-0.00802424	0.0131156	0.540666	4.40659e-05	32.6677
SBP	Bacterial pneumonia	rs66864335	11	65390803	A	G	-0.3963	0.0365	1.79391e-27	-0.00614432	0.0140425	0.661712	0.000162014	117.886
SBP	Bacterial pneumonia	rs6731373	2	68503044	A	G	0.1913	0.0326	4.18196e-09	-0.0188764	0.0133975	0.158852	4.94088e-05	34.4346
SBP	Bacterial pneumonia	rs6737318	2	114083120	G	A	-0.2348	0.0364	1.12899e-10	-0.0133737	0.0135329	0.323035	5.73664e-05	41.6096
SBP	Bacterial pneumonia	rs6771917	3	48108442	C	T	0.3793	0.0355	1.38899e-26	-0.00419896	0.0138869	0.76237	0.000160848	114.159
SBP	Bacterial pneumonia	rs6788907	3	158212823	A	G	0.221	0.0339	7.30971e-11	0.00954193	0.0125427	0.446802	5.78786e-05	42.4996
SBP	Bacterial pneumonia	rs6788984	3	41107173	G	A	-0.2999	0.0432	3.80627e-12	0.0164409	0.0212365	0.438824	6.62974e-05	48.1932
SBP	Bacterial pneumonia	rs68085857	1	217737629	T	C	0.274	0.0357	1.67803e-14	0.00201399	0.013115	0.877953	8.10726e-05	58.9067
SBP	Bacterial pneumonia	rs68115553	3	27704702	G	A	0.6445	0.1143	1.737e-08	0.0243999	0.0354646	0.491447	4.67654e-05	31.7946
SBP	Bacterial pneumonia	rs6870654	5	63831964	C	T	-0.2136	0.0347	7.58106e-10	-0.0098229	0.0140883	0.485654	5.21379e-05	37.8917
SBP	Bacterial pneumonia	rs6892983	5	127845030	A	C	0.3427	0.0307	7.11377e-29	-0.00206094	0.0117331	0.860568	0.000170199	124.61
SBP	Bacterial pneumonia	rs6921291	6	97066242	T	C	0.3575	0.0385	1.57507e-20	-0.012115	0.0168928	0.473269	0.000117939	86.2245
SBP	Bacterial pneumonia	rs7012866	8	135616959	G	T	0.2325	0.0301	1.21088e-14	0.000575279	0.0114365	0.959881	8.11114e-05	59.6641
SBP	Bacterial pneumonia	rs702395	5	140086677	T	C	0.2318	0.0305	3.23892e-14	-0.0047629	0.0112028	0.670726	7.93807e-05	57.76
SBP	Bacterial pneumonia	rs7026176	9	116670743	T	G	-0.1869	0.0299	4.00701e-10	0.00847048	0.0111351	0.446834	5.26015e-05	39.073
SBP	Bacterial pneumonia	rs7093894	10	124234880	A	C	0.236	0.0427	3.16097e-08	-0.0127563	0.0185547	0.49177	4.26075e-05	30.547
SBP	Bacterial pneumonia	rs7134440	12	53450097	T	C	0.4788	0.0562	1.57906e-17	0.010662	0.0194564	0.583696	0.000102542	72.5831
SBP	Bacterial pneumonia	rs7134677	12	54441498	T	C	-0.3851	0.0332	4.45554e-31	-0.0154067	0.0115044	0.180505	0.000185851	134.546
SBP	Bacterial pneumonia	rs7154723	14	98590629	A	G	0.253	0.0309	2.72082e-16	0.0115226	0.0115959	0.320381	9.07225e-05	67.0385
SBP	Bacterial pneumonia	rs7186298	16	21088031	T	C	-0.2315	0.0302	1.88191e-14	-0.011913	0.0115052	0.300463	7.93344e-05	58.7609
SBP	Bacterial pneumonia	rs7213273	17	43155914	A	G	-0.4	0.0315	6.24022e-37	-0.0194008	0.0116825	0.096781	0.000216578	161.25
SBP	Bacterial pneumonia	rs7255933	19	45766729	A	G	0.2306	0.0345	2.44118e-11	-0.00448367	0.0121779	0.712738	6.07395e-05	44.6766
SBP	Bacterial pneumonia	rs72683923	14	50735947	C	T	-0.9587	0.1101	3.08035e-18	0.0183394	0.0522732	0.72571	0.000111438	75.8212
SBP	Bacterial pneumonia	rs72742507	1	221265336	T	C	-0.2053	0.0328	3.80303e-10	-0.0082905	0.0120044	0.489805	5.34689e-05	39.1769
SBP	Bacterial pneumonia	rs72847885	2	86326717	G	A	-0.2413	0.0318	3.07893e-14	0.00376396	0.0117313	0.748326	7.84682e-05	57.5785
SBP	Bacterial pneumonia	rs72931748	11	69825414	G	A	-0.3967	0.0529	6.4003e-14	0.0103038	0.0131559	0.433506	7.89988e-05	56.2358
SBP	Bacterial pneumonia	rs73046792	19	49605705	A	G	-0.3554	0.0426	7.23436e-17	-0.00336481	0.0178836	0.850759	9.95481e-05	69.601
SBP	Bacterial pneumonia	rs73049928	7	4669949	G	A	0.2382	0.0392	1.19699e-09	0.000269196	0.012246	0.982462	5.24748e-05	36.9242
SBP	Bacterial pneumonia	rs73075659	12	20373541	G	A	-0.3962	0.0321	5.52077e-35	-0.00142391	0.0133486	0.91505	0.000209971	152.342
SBP	Bacterial pneumonia	rs73103937	5	66280577	C	T	-0.2051	0.0344	2.355e-09	0.00616898	0.0131355	0.638612	4.96133e-05	35.5479
SBP	Bacterial pneumonia	rs7331680	13	115000650	T	G	0.4101	0.0423	3.35197e-22	0.0192029	0.0155821	0.21781	0.000127725	93.9937
SBP	Bacterial pneumonia	rs73727605	7	149474622	A	G	0.3616	0.0623	6.60404e-09	-0.0208877	0.0265997	0.4323	4.76616e-05	33.6884
SBP	Bacterial pneumonia	rs73855810	4	148383424	A	G	0.2732	0.0434	3.04299e-10	-0.0154661	0.0166905	0.354113	5.39469e-05	39.6262
SBP	Bacterial pneumonia	rs7395791	11	69262916	A	G	-0.2162	0.0308	2.1928e-12	-0.00181703	0.0111916	0.871025	6.92035e-05	49.2731
SBP	Bacterial pneumonia	rs74048190	11	2114221	C	T	0.4404	0.0757	6.07393e-09	0.015589	0.0239002	0.514238	5.18829e-05	33.8457
SBP	Bacterial pneumonia	rs743395	3	37598382	T	C	0.2597	0.0317	2.54976e-16	-0.0062948	0.0113796	0.580151	9.5534e-05	67.1159
SBP	Bacterial pneumonia	rs7439567	4	138464842	T	C	0.2537	0.0309	2.30622e-16	-0.0125857	0.0111848	0.260483	9.31967e-05	67.4099
SBP	Bacterial pneumonia	rs7491248	13	47180671	A	G	0.2163	0.0362	2.37498e-09	0.0275126	0.0160371	0.0862422	4.87902e-05	35.7023
SBP	Bacterial pneumonia	rs75016974	14	100197940	T	C	-0.2513	0.0439	1.04701e-08	-0.026138	0.0164889	0.112924	4.59011e-05	32.7685
SBP	Bacterial pneumonia	rs75461554	1	15810172	T	C	-0.3016	0.0377	1.17788e-15	0.00380655	0.0135772	0.779198	8.78954e-05	64
SBP	Bacterial pneumonia	rs75672964	7	131321010	T	C	0.5885	0.0839	2.34801e-12	-0.00945739	0.0208418	0.649995	7.89173e-05	49.2004
SBP	Bacterial pneumonia	rs75961402	13	56398286	A	G	0.2659	0.0418	1.945e-10	-0.0119089	0.0168	0.47841	5.48606e-05	40.4654
SBP	Bacterial pneumonia	rs7615099	3	53143901	G	A	-0.1891	0.0321	3.90301e-09	0.0104967	0.0119123	0.378231	4.76434e-05	34.7035
SBP	Bacterial pneumonia	rs76452347	9	35906471	T	C	-0.2974	0.0397	7.12853e-14	0.00769855	0.0146309	0.59876	8.6271e-05	56.1178
SBP	Bacterial pneumonia	rs76719272	1	156129796	T	C	-0.2738	0.0461	2.97002e-09	0.00262162	0.0164603	0.873457	5.10687e-05	35.2748
SBP	Bacterial pneumonia	rs7683728	4	156402654	T	C	-0.3654	0.0304	2.43108e-33	-0.0010317	0.0114305	0.928082	0.000199127	144.474
SBP	Bacterial pneumonia	rs7703560	5	67678506	G	A	0.2246	0.0333	1.51217e-11	-0.0169917	0.0124511	0.172354	6.36303e-05	45.4916
SBP	Bacterial pneumonia	rs7722243	5	50818437	A	G	-0.2048	0.0302	1.21004e-11	-0.0121414	0.0111791	0.277441	6.31592e-05	45.9882
SBP	Bacterial pneumonia	rs7725413	5	15695987	T	C	-0.1985	0.0359	3.07199e-08	-0.00735484	0.0131689	0.576502	4.19197e-05	30.5726
SBP	Bacterial pneumonia	rs77375686	8	26043622	G	A	0.3467	0.0485	8.37722e-13	-0.0050271	0.0197965	0.799543	7.03972e-05	51.1004
SBP	Bacterial pneumonia	rs7744902	6	166176722	A	G	-0.4088	0.0593	5.63767e-12	-0.0255706	0.0216315	0.237165	7.01064e-05	47.5239
SBP	Bacterial pneumonia	rs7763558	6	43349215	A	G	0.3363	0.0321	1.17004e-25	-0.00761423	0.0120886	0.52878	0.000149037	109.76
SBP	Bacterial pneumonia	rs7765526	6	147713764	G	A	-0.201	0.0307	5.88166e-11	-0.0198456	0.0112167	0.076844	6.02025e-05	42.8662
SBP	Bacterial pneumonia	rs778124	1	56606206	A	G	0.2965	0.0311	1.45011e-21	0.000184862	0.0119325	0.987639	0.000123787	90.8926
SBP	Bacterial pneumonia	rs77924615	16	20392332	A	G	-0.4081	0.039	1.12305e-25	0.00327107	0.0135116	0.808708	0.000157206	109.497
SBP	Bacterial pneumonia	rs7821832	8	25889446	G	T	-0.4222	0.0348	6.67421e-34	-0.00836251	0.0121787	0.492305	0.000203453	147.19
SBP	Bacterial pneumonia	rs78474310	13	73826901	G	A	0.4699	0.0734	1.51199e-10	0.0367087	0.0277003	0.185102	5.59621e-05	40.9844
SBP	Bacterial pneumonia	rs786923	1	89242954	T	C	-0.3082	0.031	2.82488e-23	-0.0124346	0.0123296	0.313206	0.000134618	98.8421
SBP	Bacterial pneumonia	rs79069610	8	105921209	C	T	0.4005	0.0727	3.67799e-08	-0.012875	0.0356161	0.717731	4.48788e-05	30.3484
SBP	Bacterial pneumonia	rs7912283	10	133773019	A	G	-0.2144	0.0322	2.93833e-11	-0.00185016	0.0114486	0.871616	6.29909e-05	44.3341
SBP	Bacterial pneumonia	rs7926110	11	107086143	G	T	-0.2603	0.0321	5.71084e-16	-0.00993345	0.0131002	0.448292	8.96131e-05	65.7564
SBP	Bacterial pneumonia	rs79384779	20	31214944	T	C	0.3179	0.0428	1.07696e-13	0.0162353	0.01412	0.25022	7.70646e-05	55.1688
SBP	Bacterial pneumonia	rs79539362	3	154680449	C	T	-0.4003	0.0504	2.08689e-15	0.0134568	0.0196906	0.494348	8.64175e-05	63.0827
SBP	Bacterial pneumonia	rs7963801	12	79685226	C	T	0.2362	0.0311	2.87276e-14	0.0200061	0.0113253	0.0773126	8.12543e-05	57.6818
SBP	Bacterial pneumonia	rs7980644	12	79959658	G	A	-0.2641	0.0404	6.29651e-11	0.0299365	0.0153774	0.0515608	5.8132e-05	42.7341
SBP	Bacterial pneumonia	rs79930761	17	7815712	T	C	-0.4688	0.0559	4.89892e-17	-0.0203335	0.0259366	0.433057	0.00010387	70.3318
SBP	Bacterial pneumonia	rs8003103	14	71451265	A	G	-0.1755	0.0319	3.59898e-08	0.00370384	0.0119302	0.756213	4.16539e-05	30.2672
SBP	Bacterial pneumonia	rs8044992	16	24811207	C	T	-0.2138	0.0331	1.068e-10	-0.0114647	0.0128198	0.371162	5.63415e-05	41.7215
SBP	Bacterial pneumonia	rs8113613	19	10350649	T	C	-0.2334	0.0398	4.58701e-09	0.0262262	0.0158931	0.09891	4.78777e-05	34.3903
SBP	Bacterial pneumonia	rs8125763	20	17883531	A	C	0.1761	0.0301	4.84295e-09	-0.0117995	0.0111925	0.291774	4.63223e-05	34.2283
SBP	Bacterial pneumonia	rs8142376	22	32001037	T	C	0.1676	0.03	2.19498e-08	0.0028567	0.011177	0.798269	4.19101e-05	31.2108
SBP	Bacterial pneumonia	rs8180684	6	143200936	T	C	0.2134	0.0335	1.79999e-10	-0.0122081	0.0121526	0.315103	5.60379e-05	40.5788
SBP	Bacterial pneumonia	rs848445	7	77572461	C	T	0.2025	0.0339	2.28402e-09	-0.0047409	0.0127168	0.709292	4.99135e-05	35.6821
SBP	Bacterial pneumonia	rs869396	4	169688000	A	C	-0.2115	0.0305	4.12382e-12	0.0105505	0.0113003	0.350486	6.70051e-05	48.0863
SBP	Bacterial pneumonia	rs871004	11	28512458	A	G	0.2336	0.0317	1.64816e-13	-0.00829812	0.0112495	0.460733	7.41601e-05	54.3034
SBP	Bacterial pneumonia	rs8904	14	35871217	A	G	0.3061	0.0314	1.71317e-22	0.0222977	0.0114134	0.0507423	0.000130474	95.0315
SBP	Bacterial pneumonia	rs908951	16	89697625	T	C	-0.2261	0.0315	7.1351e-13	0.00741366	0.0113956	0.515322	7.49456e-05	51.5205
SBP	Bacterial pneumonia	rs927315	9	4117713	T	C	0.1689	0.0303	2.43798e-08	0.00331083	0.0112925	0.769378	4.28421e-05	31.0723
SBP	Bacterial pneumonia	rs9302885	17	76799898	G	A	-0.2242	0.0302	1.03395e-13	-0.00268667	0.0115115	0.815459	7.44347e-05	55.1134
SBP	Bacterial pneumonia	rs9361836	6	82235408	T	C	0.2196	0.0324	1.24796e-11	-0.00582911	0.0118157	0.621776	6.2629e-05	45.9383
SBP	Bacterial pneumonia	rs9368222	6	20686996	A	C	0.2281	0.0339	1.83696e-11	0.00481467	0.0118354	0.684153	6.15024e-05	45.2742
SBP	Bacterial pneumonia	rs9401913	6	127159982	A	G	0.5202	0.0305	3.65595e-65	-0.000123772	0.0111421	0.991137	0.000399375	290.898
SBP	Bacterial pneumonia	rs9486916	6	109013930	T	C	0.2657	0.0385	5.41876e-12	-0.023519	0.0133665	0.0784838	6.74896e-05	47.6279
SBP	Bacterial pneumonia	rs9507885	13	27951090	T	C	-0.3208	0.0542	3.23303e-09	0.0176751	0.0182262	0.332165	5.26673e-05	35.0324
SBP	Bacterial pneumonia	rs9508495	13	30146201	T	C	-0.3557	0.0353	6.34308e-24	-0.0170179	0.0116006	0.142378	0.000139177	101.536
SBP	Bacterial pneumonia	rs9526707	13	51489186	A	G	-0.2039	0.0323	2.76802e-10	0.0182701	0.0119143	0.125163	5.43965e-05	39.8501
SBP	Bacterial pneumonia	rs9549627	13	113652369	A	G	0.2846	0.05	1.24899e-08	-0.00892292	0.0178787	0.617723	4.95421e-05	32.3989
SBP	Bacterial pneumonia	rs9869437	3	196228360	A	C	-0.2001	0.0318	3.223e-10	-0.00923779	0.0119491	0.439466	5.50891e-05	39.595
SBP	Bacterial pneumonia	rs9876694	3	141152017	T	C	0.4713	0.0651	4.64301e-13	0.0196816	0.0258402	0.446259	7.2895e-05	52.4123
SBP	Bacterial pneumonia	rs9880098	3	133949366	A	G	0.3081	0.0308	1.59294e-23	0.00538475	0.0111523	0.629212	0.000136195	100.065
SBP	Bacterial pneumonia	rs9886665	9	22942770	C	T	-0.2048	0.0343	2.47201e-09	0.0112569	0.0122057	0.356388	4.95441e-05	35.651
SBP	Bacterial pneumonia	rs9897429	17	47518378	A	G	0.2645	0.0319	1.18905e-16	-0.0137325	0.0112024	0.220255	0.000103965	68.7496
TG	Bacterial pneumonia	rs10008637	4	77414144	C	T	0.0104937	0.00137364	2.18e-14	0.0132429	0.0111945	0.236818	4.66147e-05	58.3595
TG	Bacterial pneumonia	rs10030238	4	141808805	G	A	-0.00919182	0.00139586	4.55e-11	-0.0142586	0.0116475	0.220885	3.46364e-05	43.363
TG	Bacterial pneumonia	rs10076475	5	156422231	G	A	-0.00856731	0.00139053	7.22e-10	0.00367446	0.0113491	0.746115	3.0582e-05	37.9602
TG	Bacterial pneumonia	rs10132440	14	53770586	G	A	-0.00844366	0.00138767	1.17e-09	0.00530519	0.0111528	0.634302	2.97552e-05	37.0245
TG	Bacterial pneumonia	rs10152471	15	101890913	A	G	-0.0111557	0.0014128	2.88e-15	-0.00535273	0.0113127	0.636096	5.02473e-05	62.3494
TG	Bacterial pneumonia	rs10215153	7	116399131	A	G	0.0120159	0.00148936	7.16e-16	0.00683155	0.0124052	0.581839	5.23977e-05	65.0898
TG	Bacterial pneumonia	rs1024137	2	227095876	G	T	-0.0342883	0.00142094	1.19e-128	-0.00327053	0.0115983	0.777956	0.000465207	582.291
TG	Bacterial pneumonia	rs1037117	15	102068658	A	G	0.0140873	0.00159876	1.24e-18	-0.0139838	0.0123401	0.257131	6.30716e-05	77.6406
TG	Bacterial pneumonia	rs10401969	19	19407718	C	T	-0.103418	0.00257039	1e-300	0.0286506	0.0229508	0.211902	0.00129013	1618.8
TG	Bacterial pneumonia	rs1043897	1	230416399	T	G	-0.0146955	0.0013988	8.12e-26	0.00160181	0.0115591	0.889786	8.85989e-05	110.372
TG	Bacterial pneumonia	rs10494363	1	149909495	A	G	-0.0269128	0.00260428	4.94e-25	-0.0218864	0.0242116	0.366016	8.54288e-05	106.793
TG	Bacterial pneumonia	rs10495702	2	20350751	G	A	0.0110887	0.00137469	7.24e-16	-0.00469123	0.0113967	0.680611	5.1968e-05	65.0656
TG	Bacterial pneumonia	rs10750766	11	65473798	C	A	-0.017147	0.00151753	1.32e-29	0.00399355	0.0126547	0.752322	0.0001026	127.674
TG	Bacterial pneumonia	rs10763928	10	33632954	T	C	0.0176796	0.002407	2.06e-13	0.0122008	0.0222713	0.583812	4.32655e-05	53.9502
TG	Bacterial pneumonia	rs10765572	11	92681234	C	T	0.00924471	0.0015059	8.3e-10	0.021527	0.0118002	0.0681099	3.00716e-05	37.6872
TG	Bacterial pneumonia	rs10775406	17	46197755	A	G	-0.0151746	0.00159317	1.65e-21	-0.00375238	0.0126064	0.765965	7.31048e-05	90.7215
TG	Bacterial pneumonia	rs1077835	15	58723426	G	A	0.0447226	0.00166294	2.6e-159	0.00328792	0.0127587	0.796639	0.000579332	723.271
TG	Bacterial pneumonia	rs10796821	11	69305417	A	G	-0.0096435	0.0013896	3.93e-12	0.00022322	0.01134	0.984295	3.9424e-05	48.1604
TG	Bacterial pneumonia	rs10835634	11	30208486	C	A	-0.00925049	0.00145308	1.94e-10	0.0121477	0.0114675	0.289456	3.27915e-05	40.5276
TG	Bacterial pneumonia	rs10877949	12	63466131	T	C	-0.00907744	0.00152039	2.37e-09	0.00205532	0.0118239	0.862	2.85686e-05	35.6465
TG	Bacterial pneumonia	rs10934286	3	115090105	G	A	0.0122986	0.00221466	2.8e-08	-0.00514325	0.0160014	0.747887	2.46318e-05	30.8388
TG	Bacterial pneumonia	rs10956248	8	126473441	A	G	0.0336844	0.00144696	7.16e-120	-0.010733	0.0114232	0.347435	0.000433007	541.932
TG	Bacterial pneumonia	rs10971957	9	34151463	C	T	0.0111533	0.00141532	3.26e-15	0.00675767	0.0114226	0.554116	4.9633e-05	62.1008
TG	Bacterial pneumonia	rs10993074	9	96923144	T	C	0.00890151	0.00147201	1.47e-09	5.36287e-05	0.0119026	0.996405	2.92272e-05	36.5684
TG	Bacterial pneumonia	rs11009319	10	33537248	A	G	-0.0131485	0.00198427	3.44e-11	-0.00755572	0.0172365	0.661129	3.50584e-05	43.9087
TG	Bacterial pneumonia	rs11021305	11	95498269	C	T	-0.00821179	0.00142092	7.51e-09	-0.0196125	0.0128657	0.12741	2.686e-05	33.3992
TG	Bacterial pneumonia	rs11029441	11	26279145	C	T	0.0177099	0.00252166	2.17e-12	0.0213564	0.0214396	0.319191	3.93604e-05	49.3241
TG	Bacterial pneumonia	rs1105611	16	85158041	G	T	0.00856375	0.0014834	7.78e-09	-0.0112615	0.0116426	0.333411	2.90677e-05	33.3282
TG	Bacterial pneumonia	rs11064281	12	6721425	G	T	0.0110904	0.00186111	2.54e-09	0.00139528	0.0150138	0.925957	2.83483e-05	35.51
TG	Bacterial pneumonia	rs1109334	16	89938144	G	A	0.0085439	0.00144833	3.65e-09	-0.00684436	0.0116506	0.556889	2.82136e-05	34.7998
TG	Bacterial pneumonia	rs11113118	12	107199142	A	G	0.0166424	0.00161615	7.23e-25	0.0167571	0.0144216	0.24526	8.50346e-05	106.04
TG	Bacterial pneumonia	rs11148753	13	23946243	T	C	0.00841193	0.00141059	2.47e-09	0.0084454	0.0112599	0.453228	2.85618e-05	35.5623
TG	Bacterial pneumonia	rs111500536	19	8425558	A	G	-0.0406914	0.0029526	3.29e-43	0.012827	0.0306491	0.675573	0.000152297	189.931
TG	Bacterial pneumonia	rs111723834	14	24572932	A	G	-0.0366957	0.00563643	7.49e-11	0.012223	0.0717821	0.86479	3.42378e-05	42.386
TG	Bacterial pneumonia	rs11183212	12	46213867	G	A	0.0157919	0.00173245	7.84e-20	-0.00523517	0.0139382	0.707214	6.62964e-05	83.0897
TG	Bacterial pneumonia	rs111998037	5	139798007	C	A	-0.0110462	0.00158284	2.98e-12	0.000956277	0.0123917	0.938488	3.8983e-05	48.7026
TG	Bacterial pneumonia	rs11211582	1	39361348	T	C	0.0114183	0.0019376	3.79e-09	0.0104898	0.0175351	0.549697	2.77378e-05	34.7276
TG	Bacterial pneumonia	rs112201728	6	160551486	T	C	0.0415826	0.00266941	1.04e-54	-0.00726331	0.0240419	0.762569	0.000193783	242.657
TG	Bacterial pneumonia	rs11231721	11	63957835	A	G	0.0412563	0.00285743	2.97e-47	0.0106178	0.0189488	0.575247	0.000166427	208.463
TG	Bacterial pneumonia	rs11240358	1	205070573	A	G	0.013375	0.00140579	1.83e-21	-0.00588904	0.0115419	0.609888	7.28679e-05	90.5204
TG	Bacterial pneumonia	rs1126673	4	100045616	C	T	-0.0142118	0.00148682	1.19e-21	-0.00945028	0.0121327	0.436031	7.29719e-05	91.3653
TG	Bacterial pneumonia	rs112928559	8	19979846	T	C	0.0560897	0.00396944	2.47e-45	-0.0512394	0.0479925	0.285676	0.000160184	199.668
TG	Bacterial pneumonia	rs113268469	18	57862913	T	C	-0.0314807	0.00556214	1.52e-08	0.0195195	0.0532583	0.713986	2.56497e-05	32.0335
TG	Bacterial pneumonia	rs1133400	10	134459388	G	A	0.0134112	0.00168855	1.98e-15	0.0241914	0.0148333	0.102914	5.08126e-05	63.0823
TG	Bacterial pneumonia	rs114447556	4	53207093	T	C	0.0148222	0.00270598	4.31e-08	0.0374248	0.0271478	0.16803	2.40529e-05	30.0038
TG	Bacterial pneumonia	rs1151625	20	62369997	T	C	-0.0174303	0.00257614	1.32e-11	-0.0104098	0.0233663	0.655953	3.66288e-05	45.7795
TG	Bacterial pneumonia	rs115661421	2	26945012	G	A	0.0732134	0.00740697	4.87e-23	-0.0096259	0.0402529	0.811	7.87314e-05	97.7012
TG	Bacterial pneumonia	rs11589479	1	155033308	A	G	-0.0111241	0.00188264	3.45e-09	-0.00862245	0.0161383	0.593144	2.8028e-05	34.9136
TG	Bacterial pneumonia	rs115912456	5	82815158	G	A	-0.0273591	0.00340781	9.88e-16	0.0274458	0.0423707	0.517145	5.14828e-05	64.4544
TG	Bacterial pneumonia	rs11649885	17	76827880	A	G	0.00904692	0.00139321	8.38e-11	0.00574689	0.0112607	0.609806	3.4006e-05	42.1666
TG	Bacterial pneumonia	rs11656743	17	65980289	G	A	0.0244634	0.00169088	1.93e-47	-0.000847417	0.0129948	0.948005	0.000168783	209.319
TG	Bacterial pneumonia	rs116843064	19	8429323	A	G	-0.23635	0.00491201	1e-300	0.06598	0.0343234	0.054567	0.00185666	2315.22
TG	Bacterial pneumonia	rs116853320	10	63779656	G	A	0.0230639	0.00386439	2.4e-09	-0.0360471	0.0291702	0.21655	2.84554e-05	35.6208
TG	Bacterial pneumonia	rs116994374	9	117084672	A	G	-0.0190205	0.00282578	1.68e-11	-0.00750423	0.0370321	0.839416	3.62072e-05	45.3072
TG	Bacterial pneumonia	rs117280021	17	64294581	C	T	-0.0770406	0.00782838	7.48e-23	0.0315428	0.0677149	0.641347	7.77802e-05	96.8491
TG	Bacterial pneumonia	rs11765347	7	139120072	A	C	-0.009503	0.00167834	1.49e-08	-0.00247107	0.0154841	0.873206	2.56075e-05	32.0599
TG	Bacterial pneumonia	rs117788606	7	72921771	C	T	-0.113546	0.00725368	3.14e-55	-0.0791628	0.0685143	0.247919	0.000197036	245.034
TG	Bacterial pneumonia	rs11789974	9	110488875	A	C	-0.0294302	0.00393242	7.21e-14	-0.0439633	0.029295	0.13343	4.48118e-05	56.0101
TG	Bacterial pneumonia	rs11878235	19	7976698	G	A	0.0162017	0.00145609	9.29e-29	-0.0144625	0.0112292	0.19777	0.000100414	123.807
TG	Bacterial pneumonia	rs1198964	5	141725231	T	C	-0.00864585	0.00143522	1.7e-09	0.00507855	0.0115685	0.660663	2.90198e-05	36.2893
TG	Bacterial pneumonia	rs12078980	1	51508526	C	T	-0.0222738	0.00238399	9.36e-21	0.0153912	0.0238528	0.518762	6.97205e-05	87.2931
TG	Bacterial pneumonia	rs12133907	1	93850283	C	A	-0.0118584	0.00141921	6.51e-17	-0.0131054	0.0115403	0.256114	5.63982e-05	69.8166
TG	Bacterial pneumonia	rs12303671	12	124492610	G	T	-0.025901	0.00146255	3.54e-70	-0.0103053	0.0121491	0.396307	0.000251462	313.626
TG	Bacterial pneumonia	rs12320328	12	25408464	G	A	-0.0177835	0.00249831	1.09e-12	-0.00828304	0.0155981	0.595399	4.0474e-05	50.6689
TG	Bacterial pneumonia	rs12347784	9	107689289	G	T	0.0135917	0.00232975	5.41e-09	0.0410023	0.0225999	0.069637	2.71871e-05	34.0352
TG	Bacterial pneumonia	rs12365829	11	57238476	G	A	0.00993554	0.00162934	1.07e-09	-0.00701744	0.01343	0.601308	3.01142e-05	37.1843
TG	Bacterial pneumonia	rs12454712	18	60845884	C	T	-0.0150757	0.00146857	1.01e-24	0.0098181	0.0111819	0.379923	8.69728e-05	105.382
TG	Bacterial pneumonia	rs12485478	3	12351223	G	A	0.0385118	0.00417913	3.11e-20	0.0195256	0.034215	0.568221	6.79013e-05	84.9212
TG	Bacterial pneumonia	rs12486424	3	66874481	C	A	0.0118231	0.00151492	5.98e-15	-0.0127259	0.0114843	0.267815	4.865e-05	60.9093
TG	Bacterial pneumonia	rs12534129	7	117018135	C	T	0.0120072	0.00143277	5.27e-17	0.0117526	0.0111585	0.292231	5.79151e-05	70.2313
TG	Bacterial pneumonia	rs12600110	16	962154	C	T	-0.0150678	0.00143936	1.21e-25	-0.0174714	0.0118276	0.139627	8.83853e-05	109.587
TG	Bacterial pneumonia	rs1260752	6	109160802	T	C	0.0136947	0.0017887	1.91e-14	0.0155615	0.0140247	0.267181	4.72903e-05	58.6179
TG	Bacterial pneumonia	rs12610691	19	18398335	T	G	0.0101364	0.00140518	5.45e-13	-0.00168155	0.0112916	0.881616	4.21226e-05	52.036
TG	Bacterial pneumonia	rs1263673	2	208055947	A	G	0.008146	0.00142115	9.93e-09	-0.0196487	0.0112115	0.0796783	2.63756e-05	32.8556
TG	Bacterial pneumonia	rs12743493	1	2224836	A	G	-0.00817179	0.00147893	3.29e-08	0.0128624	0.0113388	0.256639	2.5562e-05	30.5309
TG	Bacterial pneumonia	rs12750321	1	154251626	G	A	-0.0148669	0.00152497	1.86e-22	-0.0135498	0.0115288	0.239872	7.62952e-05	95.0426
TG	Bacterial pneumonia	rs12772930	10	120493295	A	G	0.0103304	0.00143745	6.64e-13	0.00272303	0.0116067	0.814513	4.15069e-05	51.6474
TG	Bacterial pneumonia	rs12878001	14	64239629	G	T	0.0207307	0.0018692	1.39e-28	-0.00395768	0.0164318	0.809667	9.86549e-05	123.003
TG	Bacterial pneumonia	rs12891399	14	104293533	C	T	0.0112518	0.00145551	1.07e-14	0.00350951	0.0114571	0.759364	4.80266e-05	59.7604
TG	Bacterial pneumonia	rs12902785	15	66928241	C	T	-0.00935493	0.00150394	4.96e-10	-0.00423087	0.0115102	0.71319	3.12398e-05	38.6919
TG	Bacterial pneumonia	rs12928099	16	15150505	A	C	-0.025582	0.00150754	1.38e-64	0.00694625	0.012419	0.57594	0.000230649	287.959
TG	Bacterial pneumonia	rs12953014	17	47453444	G	A	0.016206	0.00142743	7.14e-30	0.00212915	0.0112663	0.850105	0.000103653	128.897
TG	Bacterial pneumonia	rs12960928	18	57897803	C	T	0.0130585	0.00155819	5.27e-17	0.00996566	0.0140243	0.477331	5.63232e-05	70.2337
TG	Bacterial pneumonia	rs12962548	18	42599167	A	G	0.0098894	0.00148103	2.43e-11	0.0223338	0.0115888	0.053956	3.56002e-05	44.5874
TG	Bacterial pneumonia	rs13066793	3	87037543	G	A	-0.0175987	0.00243568	5e-13	-0.00363042	0.0204183	0.858878	4.18804e-05	52.206
TG	Bacterial pneumonia	rs13081	18	13651137	T	C	-0.00924443	0.00151268	9.88e-10	-0.0183291	0.0120439	0.128042	3.00582e-05	37.3479
TG	Bacterial pneumonia	rs13118477	4	89704367	A	G	0.0103291	0.00141887	3.34e-13	0.00262018	0.0112042	0.815097	4.26645e-05	52.9956
TG	Bacterial pneumonia	rs13295248	9	139386640	C	T	0.00926917	0.00156614	3.25e-09	0.0236154	0.0127603	0.064214	2.82314e-05	35.0284
TG	Bacterial pneumonia	rs13389219	2	165528876	T	C	-0.0335082	0.00139571	2.29e-127	0.0106508	0.0117149	0.363262	0.000461176	576.384
TG	Bacterial pneumonia	rs1340819	13	29145323	C	A	-0.00996674	0.00145556	7.52e-12	0.0139784	0.0119254	0.241134	3.77569e-05	46.8863
TG	Bacterial pneumonia	rs137967290	9	107666614	A	G	0.0313369	0.00539237	6.2e-09	-0.00436741	0.0465285	0.925216	2.70631e-05	33.7717
TG	Bacterial pneumonia	rs139260949	17	63978436	C	T	-0.0233402	0.00302336	1.16e-14	-0.0122525	0.0211623	0.562604	4.75871e-05	59.5977
TG	Bacterial pneumonia	rs139974673	15	44027885	C	T	0.13397	0.00427965	4.12e-215	-0.0941843	0.0798866	0.238408	0.0007822	979.938
TG	Bacterial pneumonia	rs1406754	7	26396198	T	G	-0.0152594	0.00142076	6.58e-27	0.00901853	0.0113994	0.42886	9.34878e-05	115.354
TG	Bacterial pneumonia	rs1420384	2	171583876	G	T	0.00958386	0.00146349	5.81e-11	-0.0106277	0.0120851	0.37918	3.42525e-05	42.8846
TG	Bacterial pneumonia	rs143076454	16	921179	A	G	0.0438635	0.00559195	4.36e-15	0.0141184	0.0471801	0.764753	5.80311e-05	61.529
TG	Bacterial pneumonia	rs144203988	2	48989578	A	G	-0.00941311	0.00161954	6.17e-09	0.0157399	0.012564	0.210288	2.69831e-05	33.7818
TG	Bacterial pneumonia	rs147440796	7	72823767	C	T	0.0826655	0.00553498	1.95e-50	0.00466846	0.0372896	0.90037	0.000223863	223.057
TG	Bacterial pneumonia	rs147525635	15	43468698	G	A	-0.0117682	0.00145779	6.88e-16	0.00538568	0.011295	0.633489	5.30801e-05	65.1674
TG	Bacterial pneumonia	rs147780530	1	61721857	T	G	-0.0211514	0.00279418	3.74e-14	0.0378888	0.0212303	0.0743173	4.57911e-05	57.302
TG	Bacterial pneumonia	rs148566631	2	203447875	A	G	0.0177558	0.00213424	8.83e-17	0.019028	0.0169731	0.262258	5.53188e-05	69.214
TG	Bacterial pneumonia	rs148827772	4	110766064	G	A	0.0425203	0.00530345	1.08e-15	-0.0372048	0.0381919	0.32998	5.16607e-05	64.28
TG	Bacterial pneumonia	rs149070287	11	116733969	C	T	0.161804	0.00696075	1.59e-119	-0.0452167	0.0652596	0.488388	0.000433936	540.339
TG	Bacterial pneumonia	rs150555490	11	116697081	T	C	-0.0396906	0.00308959	8.99e-38	0.00985428	0.0293652	0.737191	0.00013261	165.034
TG	Bacterial pneumonia	rs151235402	20	569164	T	C	0.0475823	0.00550119	5.17e-18	0.00935114	0.044415	0.833246	5.99732e-05	74.8131
TG	Bacterial pneumonia	rs1520929	8	64700949	C	T	-0.00806475	0.00138078	5.2e-09	-0.00701008	0.0111511	0.529581	2.72479e-05	34.114
TG	Bacterial pneumonia	rs1532085	15	58683366	A	G	0.028866	0.00139884	1.31e-94	-0.0206562	0.0112871	0.0672404	0.000339848	425.831
TG	Bacterial pneumonia	rs1571953	9	35121795	C	T	-0.0110399	0.00164886	2.15e-11	-0.00953924	0.0133839	0.476006	3.58297e-05	44.8294
TG	Bacterial pneumonia	rs157580	19	45395266	G	A	-0.0378279	0.0014147	1.65e-157	0.000746304	0.0123883	0.951963	0.000572698	714.983
TG	Bacterial pneumonia	rs165529	10	17305503	A	G	0.0108	0.00175778	8.04e-10	0.0017796	0.0130337	0.891396	3.14833e-05	37.7501
TG	Bacterial pneumonia	rs16844848	2	161029592	G	A	0.0118107	0.00172854	8.33e-12	0.0128487	0.0128285	0.316546	3.72892e-05	46.6866
TG	Bacterial pneumonia	rs16867014	2	180674147	C	T	-0.00982176	0.00149603	5.2e-11	0.00637692	0.011775	0.588119	3.4499e-05	43.1021
TG	Bacterial pneumonia	rs16909233	8	82401680	A	G	-0.0124007	0.00191478	9.4e-11	-0.0076993	0.0160457	0.631344	3.35008e-05	41.9425
TG	Bacterial pneumonia	rs17014203	1	209435733	C	T	0.0120944	0.00213756	1.53e-08	0.0136308	0.017181	0.427565	2.55705e-05	32.0134
TG	Bacterial pneumonia	rs17052061	3	52346240	G	T	-0.0200737	0.00183061	5.59e-28	0.0177037	0.0186081	0.341404	9.60354e-05	120.244
TG	Bacterial pneumonia	rs17055001	9	92195246	A	G	0.0115782	0.00148607	6.64e-15	0.00590291	0.0120294	0.623633	4.88324e-05	60.7021
TG	Bacterial pneumonia	rs17149279	8	9195638	T	C	-0.0186103	0.00164529	1.15e-29	0.00331901	0.0129424	0.797608	0.000102188	127.945
TG	Bacterial pneumonia	rs1716183	12	123635096	T	C	-0.0147036	0.00186575	3.25e-15	-0.0237538	0.0193754	0.220207	4.97832e-05	62.107
TG	Bacterial pneumonia	rs17184382	15	63792486	C	A	-0.0199061	0.0014089	2.52e-45	0.0158433	0.0119398	0.184529	0.000159597	199.624
TG	Bacterial pneumonia	rs172305	5	107316915	A	G	-0.00922593	0.00148642	5.41e-10	-0.0167329	0.0122947	0.173519	3.07702e-05	38.5245
TG	Bacterial pneumonia	rs17231506	16	56994528	T	C	-0.0329787	0.00146649	5.42e-112	0.00723614	0.0124201	0.560153	0.000405393	505.719
TG	Bacterial pneumonia	rs17410962	8	19848080	A	G	-0.158777	0.00211781	1e-300	-0.0106597	0.0189449	0.573659	0.00446953	5620.84
TG	Bacterial pneumonia	rs17605615	4	87996745	A	G	0.0272349	0.00140714	1.86e-83	0.00664866	0.0114017	0.559808	0.000299131	374.608
TG	Bacterial pneumonia	rs17713879	2	254215	A	G	-0.0111716	0.00142629	4.78e-15	-0.0126646	0.0114551	0.268905	4.93607e-05	61.3501
TG	Bacterial pneumonia	rs17767256	17	28581043	G	T	-0.0106848	0.00145211	1.87e-13	0.000619836	0.011703	0.957761	4.34193e-05	54.1419
TG	Bacterial pneumonia	rs17884312	19	4911796	T	C	-0.0149284	0.00181416	1.89e-16	-0.0161951	0.014947	0.278584	5.42663e-05	67.7135
TG	Bacterial pneumonia	rs1861410	2	58933591	C	T	0.0108161	0.00138597	6e-15	0.000953049	0.0113534	0.933101	4.88574e-05	60.9023
TG	Bacterial pneumonia	rs1873446	10	122891509	C	T	-0.0325449	0.00493396	4.22e-11	-0.0427572	0.0252431	0.0903005	3.53118e-05	43.5086
TG	Bacterial pneumonia	rs187429064	19	19380513	G	A	-0.15595	0.00686513	3.1e-114	-0.0133533	0.0253243	0.59799	0.000424792	516.028
TG	Bacterial pneumonia	rs193220	17	74268619	T	C	-0.0117996	0.0014902	2.41e-15	0.0152152	0.0127771	0.233723	5.04783e-05	62.6968
TG	Bacterial pneumonia	rs197415	1	112311593	T	C	0.00811805	0.00139308	5.63e-09	-0.00394794	0.0111676	0.723701	2.71235e-05	33.9587
TG	Bacterial pneumonia	rs2003892	11	68593929	A	G	0.0145258	0.0014809	1.03e-22	0.00408407	0.0112774	0.717241	7.78955e-05	96.2119
TG	Bacterial pneumonia	rs2007537	12	504797	C	T	0.00989856	0.00160099	6.3e-10	0.00986875	0.0118377	0.404467	3.11589e-05	38.2267
TG	Bacterial pneumonia	rs2009170	12	111703313	C	T	-0.0127277	0.00158891	1.14e-15	-0.0248741	0.0132065	0.0596376	5.16607e-05	64.1655
TG	Bacterial pneumonia	rs2063724	11	78133077	C	T	-0.0144717	0.00183156	2.76e-15	0.0161974	0.0128535	0.207611	5.00657e-05	62.4305
TG	Bacterial pneumonia	rs2068888	10	94839642	A	G	-0.0291415	0.00137814	3.03e-99	-0.014405	0.011143	0.196102	0.000360029	447.133
TG	Bacterial pneumonia	rs2070971	7	44197583	T	G	0.0291243	0.00198249	7.39e-49	0.0255289	0.0142744	0.0737055	0.00017323	215.819
TG	Bacterial pneumonia	rs2110690	2	202185132	G	A	0.00900485	0.00137048	5.01e-11	-0.0125075	0.0111497	0.261956	3.45054e-05	43.1725
TG	Bacterial pneumonia	rs213494	1	54877103	C	T	-0.0137377	0.00147194	1.03e-20	0.000568275	0.012399	0.963444	7.05484e-05	87.106
TG	Bacterial pneumonia	rs213641	1	26232356	C	A	-0.00960533	0.00141629	1.18e-11	-0.00236692	0.0112007	0.832638	3.71206e-05	45.996
TG	Bacterial pneumonia	rs2170408	15	39454860	C	T	-0.0144595	0.00187984	1.45e-14	-0.0104189	0.014273	0.465409	4.74483e-05	59.165
TG	Bacterial pneumonia	rs2182784	13	51133421	A	C	0.012348	0.00167411	1.63e-13	0.0199839	0.015536	0.198338	4.34084e-05	54.4033
TG	Bacterial pneumonia	rs2237884	11	2799679	C	T	-0.00881446	0.00156337	1.72e-08	-0.00787608	0.012101	0.515136	2.56953e-05	31.7883
TG	Bacterial pneumonia	rs2247213	1	221055463	A	G	0.00884955	0.00144718	9.65e-10	0.00870273	0.0116426	0.454766	2.9887e-05	37.3936
TG	Bacterial pneumonia	rs2250526	17	57951973	A	G	0.0165847	0.00172984	9.03e-22	-0.0156853	0.0144866	0.278923	7.33417e-05	91.9186
TG	Bacterial pneumonia	rs2269869	19	19109545	G	A	0.014569	0.00164488	8.21e-19	0.00788425	0.0127824	0.537362	6.32213e-05	78.4497
TG	Bacterial pneumonia	rs2271543	2	219142491	T	C	0.00851691	0.00141012	1.54e-09	0.00431627	0.012186	0.723191	2.94515e-05	36.4798
TG	Bacterial pneumonia	rs2281721	1	230297136	C	T	0.0444727	0.0013983	5.55e-222	-0.0124144	0.0112541	0.269981	0.000807865	1011.55
TG	Bacterial pneumonia	rs2298058	13	95248566	T	C	0.0183947	0.00148285	2.46e-35	-0.00492634	0.0115295	0.669174	0.000123323	153.883
TG	Bacterial pneumonia	rs235861	1	171599227	G	A	0.0095934	0.00149953	1.58e-10	-0.00935415	0.0121811	0.442533	3.26914e-05	40.9293
TG	Bacterial pneumonia	rs2370982	14	79890677	T	C	0.00949705	0.00169945	2.29e-08	0.00143048	0.013054	0.912742	2.50449e-05	31.2292
TG	Bacterial pneumonia	rs2378824	1	184190015	C	T	-0.00787763	0.0013829	1.22e-08	-0.0139028	0.0114986	0.226631	2.59359e-05	32.4496
TG	Bacterial pneumonia	rs2416797	9	123480600	C	A	-0.0113578	0.00149962	3.63e-14	-0.000732365	0.0126969	0.954003	4.59427e-05	57.3622
TG	Bacterial pneumonia	rs2526886	14	71359064	G	T	-0.0084878	0.00150018	1.53e-08	0.00827287	0.0120665	0.49296	2.58186e-05	32.0113
TG	Bacterial pneumonia	rs253942	5	131320462	T	C	0.0247988	0.00283206	2.01e-18	0.0049993	0.0167715	0.765641	6.12416e-05	76.6755
TG	Bacterial pneumonia	rs254710	5	134112475	T	C	0.0136586	0.00214554	1.94e-10	0.0120319	0.0140411	0.391496	3.23694e-05	40.5265
TG	Bacterial pneumonia	rs2613505	1	72835410	C	T	-0.0139303	0.00177072	3.63e-15	0.0126994	0.016161	0.431982	4.95373e-05	61.8901
TG	Bacterial pneumonia	rs2625387	11	43613426	G	A	0.00792601	0.00141048	1.92e-08	0.0102678	0.0115437	0.373748	2.53084e-05	31.5773
TG	Bacterial pneumonia	rs263423	10	8089033	A	G	-0.00991464	0.00173289	1.06e-08	0.00909428	0.0147841	0.538463	2.65521e-05	32.735
TG	Bacterial pneumonia	rs2712230	7	107294151	G	A	-0.0103283	0.00164216	3.19e-10	0.00601026	0.0128511	0.64001	3.16626e-05	39.5573
TG	Bacterial pneumonia	rs283	8	19815098	T	C	0.0461157	0.00172721	4.77e-157	0.0131861	0.0127994	0.30291	0.000569072	712.865
TG	Bacterial pneumonia	rs28568614	19	18479019	A	G	-0.00827571	0.00142869	6.93e-09	0.00180271	0.0112482	0.872671	2.72079e-05	33.5532
TG	Bacterial pneumonia	rs2857640	22	30056945	A	G	0.00967326	0.00137446	1.95e-12	-0.0169786	0.0115044	0.139987	3.97218e-05	49.5315
TG	Bacterial pneumonia	rs28577186	16	4488191	G	A	0.010988	0.00150224	2.59e-13	-0.0137305	0.0116305	0.237776	4.33744e-05	53.5006
TG	Bacterial pneumonia	rs28650790	5	55861464	T	C	0.0382226	0.001771	2.62e-103	-0.0140507	0.0163092	0.38895	0.000371926	465.804
TG	Bacterial pneumonia	rs28756733	21	40458722	G	A	0.00856522	0.00150337	1.22e-08	-0.0184974	0.0126717	0.144362	2.61221e-05	32.4598
TG	Bacterial pneumonia	rs2925979	16	81534790	T	C	0.0257081	0.00148967	9.81e-67	-0.00241548	0.011936	0.839629	0.000238794	297.824
TG	Bacterial pneumonia	rs2947793	12	66199734	A	G	0.0169521	0.0024922	1.03e-11	-0.00018207	0.0249062	0.994167	3.69196e-05	46.2681
TG	Bacterial pneumonia	rs2954030	8	126491304	T	C	0.0667965	0.00142664	1e-300	0.0104992	0.0119823	0.380909	0.00176057	2192.19
TG	Bacterial pneumonia	rs2971669	7	44231778	T	C	0.0106667	0.0016933	2.99e-10	0.0187079	0.0162733	0.250306	3.17193e-05	39.6819
TG	Bacterial pneumonia	rs3109841	4	26401987	G	T	0.00857323	0.00146265	4.59e-09	-0.00403105	0.0118953	0.734703	2.77375e-05	34.3564
TG	Bacterial pneumonia	rs3205166	9	32459450	G	T	-0.00830004	0.00145015	1.04e-08	0.00105184	0.0118637	0.929352	2.63938e-05	32.7593
TG	Bacterial pneumonia	rs33984246	11	116660450	G	A	0.0606704	0.00492701	7.63e-35	-0.0157811	0.0274122	0.564821	0.000121212	151.631
TG	Bacterial pneumonia	rs34139543	16	72158477	T	C	0.0224686	0.00223336	8.26e-24	0.0216325	0.0237013	0.361392	8.07545e-05	101.213
TG	Bacterial pneumonia	rs34931250	17	66879927	T	C	0.0230315	0.00294183	4.92e-15	0.00863854	0.0225128	0.701187	4.9287e-05	61.2928
TG	Bacterial pneumonia	rs35045014	6	107432157	A	C	0.0135114	0.00143296	4.14e-21	-0.00349952	0.011286	0.756504	7.49501e-05	88.9063
TG	Bacterial pneumonia	rs35164012	2	146550510	T	G	-0.0140861	0.00245233	9.25e-09	0.013268	0.0163029	0.415733	2.63524e-05	32.9931
TG	Bacterial pneumonia	rs35321365	18	19905141	C	T	0.0114514	0.00139122	1.85e-16	0.00527132	0.0111723	0.637054	5.46377e-05	67.7525
TG	Bacterial pneumonia	rs354532	6	111548813	C	T	-0.0085638	0.0013832	5.97e-10	0.0093927	0.0112322	0.403028	3.0861e-05	38.3321
TG	Bacterial pneumonia	rs35665085	22	17625915	A	G	0.0230441	0.00301966	2.32e-14	-0.0141374	0.0244984	0.563889	4.66715e-05	58.2376
TG	Bacterial pneumonia	rs35729812	6	106376376	G	A	0.00865299	0.00137254	2.89e-10	0.000239748	0.0111737	0.982881	3.17451e-05	39.745
TG	Bacterial pneumonia	rs35769682	9	2651340	G	A	-0.010656	0.00175956	1.39e-09	-0.0134246	0.0139777	0.336839	2.92957e-05	36.6759
TG	Bacterial pneumonia	rs36184164	6	43781092	G	T	0.0157431	0.00222368	1.44e-12	0.00365777	0.0194129	0.850548	4.03423e-05	50.1229
TG	Bacterial pneumonia	rs373687	21	46558780	C	T	0.00903682	0.00146221	6.4e-10	0.0138683	0.0120713	0.250611	3.07407e-05	38.1955
TG	Bacterial pneumonia	rs3737136	1	113060432	G	A	-0.00962991	0.00172039	2.17e-08	-0.00411376	0.0126961	0.745925	2.50271e-05	31.3322
TG	Bacterial pneumonia	rs3758669	11	47272579	G	A	-0.0230282	0.00149118	8.42e-54	0.0125934	0.0113772	0.268337	0.000190261	238.484
TG	Bacterial pneumonia	rs3780190	9	139099073	A	G	0.00855234	0.00139712	9.28e-10	0.00715124	0.0112083	0.523455	3.03042e-05	37.4716
TG	Bacterial pneumonia	rs3795598	1	202197161	T	C	-0.00868447	0.00140221	5.89e-10	-0.00854644	0.0112998	0.449449	3.10004e-05	38.3584
TG	Bacterial pneumonia	rs38205	7	15913588	A	C	0.0126731	0.00143461	1.01e-18	0.00122638	0.0116892	0.916442	6.29525e-05	78.0365
TG	Bacterial pneumonia	rs3825430	13	99129653	T	C	0.00831599	0.00146056	1.24e-08	-0.0153179	0.0115762	0.185762	2.59827e-05	32.4182
TG	Bacterial pneumonia	rs3825669	14	89804276	A	G	0.0122844	0.00173864	1.6e-12	-0.0143445	0.0157618	0.362781	4.004e-05	49.9216
TG	Bacterial pneumonia	rs3974807	11	49161967	T	C	0.0149338	0.00181145	1.66e-16	0.0231507	0.0154401	0.133774	5.44685e-05	67.9654
TG	Bacterial pneumonia	rs41272086	6	161008646	A	G	0.0386596	0.00227295	7.1e-65	-0.0257675	0.0186943	0.168092	0.000231027	289.291
TG	Bacterial pneumonia	rs4142995	7	17919258	T	G	0.0129524	0.00140519	3.04e-20	-0.0015118	0.0121798	0.901218	6.78618e-05	84.9631
TG	Bacterial pneumonia	rs4149056	12	21331549	C	T	0.0270573	0.00186687	1.33e-47	-0.0202253	0.0138943	0.145488	0.000167585	210.059
TG	Bacterial pneumonia	rs4245791	2	44074431	C	T	0.0100463	0.00148636	1.39e-11	-0.0199738	0.0135273	0.139795	3.69823e-05	45.684
TG	Bacterial pneumonia	rs4253766	22	46623905	T	C	0.0225365	0.00221573	2.67e-24	0.00623331	0.020492	0.760988	8.25988e-05	103.452
TG	Bacterial pneumonia	rs4272	7	92236829	G	A	-0.00915282	0.00167286	4.47e-08	0.0179513	0.0134271	0.181239	2.39107e-05	29.9358
TG	Bacterial pneumonia	rs431420	19	54792079	T	G	-0.0111935	0.0017513	1.64e-10	0.0141451	0.012253	0.248328	3.28691e-05	40.8518
TG	Bacterial pneumonia	rs4352308	22	29131788	C	T	-0.0115682	0.00151939	2.66e-14	0.00921918	0.0128954	0.474659	4.65888e-05	57.9686
TG	Bacterial pneumonia	rs4410790	7	17284577	T	C	-0.0131573	0.0014169	1.6e-20	0.00368161	0.0118206	0.755452	6.89043e-05	86.2294
TG	Bacterial pneumonia	rs445925	19	45415640	A	G	0.110184	0.00225176	1e-300	0.0125985	0.0213802	0.555687	0.00191656	2394.38
TG	Bacterial pneumonia	rs4646246	8	18248661	G	A	0.0276199	0.0017663	4.07e-55	0.00131738	0.0134506	0.921978	0.000195277	244.52
TG	Bacterial pneumonia	rs4647906	8	38325411	A	G	0.0125267	0.00140333	4.4e-19	-0.00351544	0.0113862	0.757515	6.4441e-05	79.6808
TG	Bacterial pneumonia	rs4660690	1	39819503	A	G	0.0206177	0.00166832	4.39e-35	-0.00397468	0.0142204	0.779857	0.000122001	152.729
TG	Bacterial pneumonia	rs4671331	2	59312675	T	C	0.00975332	0.00140162	3.44e-12	-0.00228768	0.0113677	0.840508	3.86753e-05	48.4222
TG	Bacterial pneumonia	rs4676608	3	39212907	T	C	0.00852496	0.00148275	8.95e-09	-0.0169302	0.0123233	0.169493	2.6405e-05	33.0559
TG	Bacterial pneumonia	rs4683440	3	142669479	A	G	0.0119711	0.00139271	8.29e-18	-0.00772503	0.0116577	0.507553	6.01338e-05	73.8834
TG	Bacterial pneumonia	rs4691378	4	157704459	G	A	-0.0141198	0.00146401	5.18e-22	0.00284204	0.0129245	0.825952	7.42936e-05	93.0184
TG	Bacterial pneumonia	rs4694362	4	71893864	C	T	-0.00874584	0.0014286	9.24e-10	0.00666548	0.0111628	0.55043	3.02406e-05	37.4785
TG	Bacterial pneumonia	rs4722551	7	25991826	C	T	-0.0279113	0.00184244	7.68e-52	-0.0164488	0.0136326	0.227593	0.000183415	229.495
TG	Bacterial pneumonia	rs4731702	7	130433384	T	C	-0.0248647	0.00136326	2.52e-74	-0.00151184	0.0111754	0.892388	0.000265652	332.666
TG	Bacterial pneumonia	rs4796657	17	40589978	C	A	0.0104774	0.00138965	4.71e-14	0.00398086	0.0112854	0.724281	4.55582e-05	56.8455
TG	Bacterial pneumonia	rs4804414	19	7223785	T	C	0.0203605	0.00138245	4.27e-49	0.0117858	0.0113994	0.301185	0.000173418	216.909
TG	Bacterial pneumonia	rs4812439	20	39147287	G	A	-0.0150769	0.00148833	4.06e-24	-0.00440583	0.0122234	0.718517	8.26941e-05	102.618
TG	Bacterial pneumonia	rs4820325	22	38599978	G	A	-0.0209178	0.00140179	2.36e-50	-0.00827904	0.0113663	0.46638	0.000179563	222.672
TG	Bacterial pneumonia	rs4822458	22	24265659	C	T	0.0110083	0.00139807	3.44e-15	0.00407279	0.0114597	0.722291	4.99979e-05	61.9987
TG	Bacterial pneumonia	rs4838074	9	126467202	T	C	0.00952935	0.00150849	2.66e-10	0.0109	0.0114069	0.339296	3.18952e-05	39.9063
TG	Bacterial pneumonia	rs4843367	16	86417890	T	C	0.0097949	0.0014601	1.97e-11	-0.00565151	0.0119356	0.635856	3.60902e-05	45.0023
TG	Bacterial pneumonia	rs488815	1	110365659	G	A	0.00860664	0.00149645	8.85e-09	0.0217668	0.0145412	0.134418	2.65062e-05	33.0783
TG	Bacterial pneumonia	rs4909945	11	10673739	T	C	-0.0134149	0.00145906	3.78e-20	-0.00504359	0.0118123	0.669396	6.74934e-05	84.5334
TG	Bacterial pneumonia	rs4911382	20	32553095	C	T	-0.0106962	0.00140785	3.02e-14	-0.00692796	0.0116909	0.553451	4.63887e-05	57.7226
TG	Bacterial pneumonia	rs4918784	10	114643471	A	G	-0.00891684	0.00162282	3.91e-08	-0.00359681	0.0124453	0.772574	2.44105e-05	30.1913
TG	Bacterial pneumonia	rs4976033	5	67714246	G	A	0.0176192	0.00141686	1.68e-35	-0.00823197	0.011356	0.468513	0.000125992	154.639
TG	Bacterial pneumonia	rs5011434	7	12268717	T	C	0.0093211	0.00138896	1.93e-11	-0.00129054	0.0117131	0.912267	3.59708e-05	45.0355
TG	Bacterial pneumonia	rs528732	11	116523844	A	G	0.113824	0.00224702	1e-300	0.00568918	0.0143388	0.691538	0.00204466	2565.98
TG	Bacterial pneumonia	rs531328	2	169700838	A	C	-0.00889399	0.00143785	6.19e-10	0.0133994	0.0115274	0.245077	3.05611e-05	38.2619
TG	Bacterial pneumonia	rs5394	3	170744893	A	G	0.0219167	0.00230484	1.93e-21	0.00306768	0.0189078	0.871113	7.22191e-05	90.4209
TG	Bacterial pneumonia	rs543928	6	32285248	G	A	-0.0100642	0.0014926	1.55e-11	0.00286377	0.011385	0.801398	3.91471e-05	45.4644
TG	Bacterial pneumonia	rs55830835	10	63931242	A	G	-0.0176482	0.00229194	1.36e-14	-0.00706317	0.0183035	0.699578	4.73091e-05	59.2918
TG	Bacterial pneumonia	rs56078619	16	85249184	G	A	-0.0134152	0.00175124	1.85e-14	0.00950446	0.0148129	0.521112	4.70599e-05	58.6817
TG	Bacterial pneumonia	rs56397607	10	114042643	G	A	0.0158407	0.00178894	8.38e-19	0.0146931	0.0151239	0.331291	6.26025e-05	78.4074
TG	Bacterial pneumonia	rs567130968	10	135441553	A	C	0.0378179	0.00531177	1.08e-12	-0.0329371	0.0450963	0.465163	4.69285e-05	50.6893
TG	Bacterial pneumonia	rs57541850	12	124605682	T	C	-0.0130229	0.00139896	1.29e-20	-0.00157984	0.011314	0.888947	6.91894e-05	86.6572
TG	Bacterial pneumonia	rs577721086	6	127440047	C	T	0.0528261	0.00314634	2.9e-63	0.00950793	0.0227649	0.676197	0.000225977	281.894
TG	Bacterial pneumonia	rs58895965	19	35551428	A	C	0.0238047	0.00183743	2.19e-38	0.0257342	0.0155629	0.0982155	0.000134002	167.843
TG	Bacterial pneumonia	rs60015854	7	150513857	T	C	0.0156419	0.0021898	9.13e-13	-0.00285383	0.0151157	0.850251	4.07529e-05	51.0235
TG	Bacterial pneumonia	rs6028718	20	38548977	C	T	0.00803923	0.00138832	7.01e-09	-0.000433416	0.0112847	0.969363	2.68911e-05	33.5313
TG	Bacterial pneumonia	rs6060446	20	30231637	C	T	-0.00959125	0.00173728	3.37e-08	-0.0147747	0.0126444	0.242615	2.45286e-05	30.4797
TG	Bacterial pneumonia	rs6066138	20	45594711	A	G	-0.0171088	0.00153544	7.78e-29	-0.014	0.0135833	0.302692	9.91751e-05	124.158
TG	Bacterial pneumonia	rs6073958	20	44551855	C	T	0.0487116	0.00170418	1.07e-179	-0.0182338	0.0145675	0.210688	0.000651996	817.022
TG	Bacterial pneumonia	rs61780266	1	101303226	G	A	-0.0101864	0.00184956	3.64e-08	0.0219671	0.0155127	0.156754	2.42276e-05	30.3322
TG	Bacterial pneumonia	rs61830291	1	221001142	C	A	0.0214454	0.00234915	6.91e-20	-0.0212514	0.0174758	0.223967	6.66123e-05	83.3387
TG	Bacterial pneumonia	rs61993685	14	100765823	C	T	-0.0194213	0.00268582	4.79e-13	-0.0186661	0.0204211	0.360686	4.20703e-05	52.2881
TG	Bacterial pneumonia	rs62017272	14	40014604	C	T	0.0112417	0.00173387	8.96e-11	0.00238722	0.0137296	0.861964	3.3565e-05	42.0369
TG	Bacterial pneumonia	rs62078746	17	80053590	G	A	0.0106501	0.0014094	4.14e-14	0.0150278	0.0111695	0.178485	4.62926e-05	57.1004
TG	Bacterial pneumonia	rs62128802	19	48341814	T	C	-0.0141829	0.00179969	3.25e-15	0.00630596	0.0148129	0.670321	4.96493e-05	62.1062
TG	Bacterial pneumonia	rs62246314	3	9504099	A	G	0.0159684	0.00225742	1.51e-12	-0.0212541	0.0229166	0.353689	3.99661e-05	50.0378
TG	Bacterial pneumonia	rs62251038	3	69868660	G	A	0.00883879	0.00139147	2.12e-10	-0.0134771	0.0112567	0.231208	3.24822e-05	40.3495
TG	Bacterial pneumonia	rs62466873	7	72220596	A	G	0.028072	0.00471339	2.59e-09	0.0217121	0.0331788	0.512857	2.87316e-05	35.4715
TG	Bacterial pneumonia	rs62543565	9	16901067	C	A	0.0158249	0.00142913	1.69e-28	0.0007901	0.0112726	0.944122	9.89115e-05	122.614
TG	Bacterial pneumonia	rs62618693	11	32956492	T	C	-0.0208672	0.00343918	1.3e-09	-0.00199581	0.0353987	0.955038	2.93949e-05	36.8145
TG	Bacterial pneumonia	rs6430090	2	146347459	A	G	0.0104499	0.00140657	1.09e-13	0.000358949	0.0114603	0.975013	4.45274e-05	55.1952
TG	Bacterial pneumonia	rs6448429	4	26066863	T	C	0.0216715	0.00185679	1.78e-31	0.00658717	0.0158589	0.677879	0.000108883	136.224
TG	Bacterial pneumonia	rs646776	1	109818530	C	T	-0.0113777	0.00164193	4.22e-12	0.0160777	0.013578	0.236375	3.83522e-05	48.0175
TG	Bacterial pneumonia	rs6499240	16	69686912	A	G	-0.0162186	0.00141362	1.8e-30	-0.00972805	0.011255	0.387406	0.000106216	131.632
TG	Bacterial pneumonia	rs6546096	2	64906295	A	G	-0.00934462	0.00158163	3.46e-09	0.0152401	0.0133707	0.254362	2.812e-05	34.9071
TG	Bacterial pneumonia	rs6595187	5	118723609	G	A	-0.0192878	0.00152568	1.24e-36	0.012376	0.0120168	0.303061	0.000127641	159.823
TG	Bacterial pneumonia	rs6605083	1	2147162	C	T	0.0119684	0.00165762	5.19e-13	0.00959442	0.0138475	0.488396	4.2384e-05	52.1317
TG	Bacterial pneumonia	rs6606694	12	109598889	T	C	-0.0336301	0.00517897	8.38e-11	0.00272444	0.049594	0.95619	3.37083e-05	42.1667
TG	Bacterial pneumonia	rs66905828	7	104576670	C	A	-0.00930968	0.00150019	5.45e-10	-0.0167109	0.0123399	0.175668	3.07616e-05	38.5103
TG	Bacterial pneumonia	rs672457	6	139836562	G	A	0.0262392	0.00138437	4.1e-80	0.010063	0.0111377	0.366255	0.000286872	359.25
TG	Bacterial pneumonia	rs67611724	20	32308275	T	C	0.0155546	0.00194981	1.49e-15	-0.00462571	0.0151222	0.759689	5.08177e-05	63.6404
TG	Bacterial pneumonia	rs676210	2	21231524	A	G	-0.0704109	0.00166065	1e-300	0.00267784	0.0125617	0.83119	0.00143386	1797.73
TG	Bacterial pneumonia	rs6777887	3	57618003	A	G	-0.0108015	0.00184549	4.83e-09	0.00598969	0.0140879	0.670715	2.75775e-05	34.2566
TG	Bacterial pneumonia	rs6792725	3	24520283	A	G	0.0159417	0.00154516	5.89e-25	0.00879082	0.0113216	0.437473	8.67411e-05	106.444
TG	Bacterial pneumonia	rs6795831	3	129341403	C	A	-0.0111996	0.00175378	1.7e-10	0.0135075	0.0149592	0.366549	3.25782e-05	40.7807
TG	Bacterial pneumonia	rs684773	3	135956305	A	C	-0.0253918	0.00174904	9.38e-48	0.0125684	0.0155559	0.419118	0.000168672	210.76
TG	Bacterial pneumonia	rs686030	9	15304782	C	A	-0.0167448	0.00196053	1.33e-17	-0.0298708	0.0173736	0.0855579	5.82686e-05	72.9479
TG	Bacterial pneumonia	rs687914	2	45878760	T	G	0.0100421	0.00163963	9.09e-10	-0.00536346	0.0150227	0.721074	3.03172e-05	37.5109
TG	Bacterial pneumonia	rs6882076	5	156390297	T	C	-0.0344004	0.00141868	6.91e-130	0.00164253	0.0118135	0.889419	0.000470735	587.974
TG	Bacterial pneumonia	rs6900444	6	31241182	C	T	-0.0271461	0.00141876	1.32e-81	0.00339512	0.0113946	0.765736	0.000294223	366.098
TG	Bacterial pneumonia	rs6924805	6	18747705	G	T	0.0100688	0.0014006	6.53e-13	0.00673292	0.0115467	0.559823	4.13052e-05	51.6806
TG	Bacterial pneumonia	rs6925800	6	161498311	T	C	-0.0226922	0.00346228	5.6e-11	0.0292864	0.0202249	0.147607	3.43493e-05	42.9565
TG	Bacterial pneumonia	rs7015456	8	16217465	T	C	-0.0100008	0.00178715	2.19e-08	0.000620211	0.0160005	0.96908	2.5026e-05	31.3146
TG	Bacterial pneumonia	rs7123390	11	45891418	A	G	-0.00859412	0.00153952	2.37e-08	0.00649883	0.0124742	0.602381	2.49747e-05	31.1625
TG	Bacterial pneumonia	rs71368856	19	56087597	T	C	0.0243038	0.00221944	6.61e-28	0.00454464	0.0224074	0.839276	9.57937e-05	119.912
TG	Bacterial pneumonia	rs7142571	14	90035606	A	C	0.00819468	0.0014228	8.43e-09	0.0104275	0.0113157	0.356785	2.67566e-05	33.1724
TG	Bacterial pneumonia	rs71508062	10	52633664	A	G	0.0309984	0.0050017	5.73e-10	0.0340048	0.0415336	0.412939	3.07504e-05	38.4099
TG	Bacterial pneumonia	rs7159513	14	29856951	A	G	0.0110446	0.00188699	4.83e-09	-0.00666315	0.0143806	0.643118	2.73653e-05	34.2579
TG	Bacterial pneumonia	rs71603401	4	18034463	G	A	0.02115	0.00207133	1.77e-24	4.63448e-05	0.0209283	0.998233	8.3327e-05	104.261
TG	Bacterial pneumonia	rs7164727	15	73093991	C	T	-0.0109811	0.00147561	9.94e-14	-0.0178198	0.0119807	0.136917	4.46308e-05	55.3794
TG	Bacterial pneumonia	rs7212201	17	76393896	C	A	0.0195429	0.0014	2.76e-44	-0.0145233	0.0122408	0.235438	0.000155565	194.86
TG	Bacterial pneumonia	rs7256564	19	33889593	A	G	0.0146903	0.00147849	2.9e-23	0.00773728	0.0118619	0.51422	7.93e-05	98.7244
TG	Bacterial pneumonia	rs72616903	2	43743012	C	T	0.0146626	0.0018673	4.08e-15	-0.0259169	0.0138728	0.0617376	4.92495e-05	61.6586
TG	Bacterial pneumonia	rs72679249	4	111122162	G	A	0.0117258	0.00152791	1.66e-14	-0.0130589	0.0127619	0.306177	4.75585e-05	58.8965
TG	Bacterial pneumonia	rs72683923	14	50735947	C	T	-0.0374444	0.00546856	7.53e-12	0.0183394	0.0522732	0.72571	3.76061e-05	46.8843
TG	Bacterial pneumonia	rs727993	8	116997911	A	G	-0.0104417	0.00140259	9.72e-14	-0.00830575	0.0111448	0.456115	4.47118e-05	55.4218
TG	Bacterial pneumonia	rs72801474	5	132444128	A	G	-0.0301264	0.00238552	1.46e-36	0.0357291	0.0240443	0.137288	0.000127392	159.488
TG	Bacterial pneumonia	rs72815843	10	61462114	A	G	-0.0141711	0.00172329	1.98e-16	-0.00645005	0.0156021	0.679307	5.4439e-05	67.6224
TG	Bacterial pneumonia	rs72836561	17	41926126	T	C	0.149617	0.00399398	1e-300	-0.0331803	0.0316917	0.295113	0.00112374	1403.3
TG	Bacterial pneumonia	rs72859846	11	15158109	G	A	-0.0209209	0.0037098	1.71e-08	0.0177683	0.0288338	0.537741	2.56276e-05	31.8024
TG	Bacterial pneumonia	rs72913721	2	193859247	G	A	-0.00904714	0.00165537	4.62e-08	-0.0253608	0.0132696	0.0559796	2.38587e-05	29.8698
TG	Bacterial pneumonia	rs72946301	2	111861838	A	G	-0.0201054	0.00233235	6.68e-18	0.0048933	0.0183108	0.789287	5.93809e-05	74.3084
TG	Bacterial pneumonia	rs72969958	4	155364666	T	G	0.0520355	0.00772871	1.66e-11	0.323983	0.176956	0.0671212	3.64869e-05	45.33
TG	Bacterial pneumonia	rs73029263	6	164113762	G	A	-0.0188921	0.00203771	1.84e-20	0.0119179	0.0201707	0.554618	6.86532e-05	85.9559
TG	Bacterial pneumonia	rs7312441	12	56941146	A	C	-0.0114274	0.0014714	8.08e-15	0.0209151	0.0116026	0.071448	4.95323e-05	60.3161
TG	Bacterial pneumonia	rs73193388	4	3401678	T	C	0.0123058	0.00205034	1.95e-09	-0.0349408	0.019	0.0659159	2.89178e-05	36.022
TG	Bacterial pneumonia	rs73744635	6	55437238	C	T	-0.0179506	0.00327676	4.3e-08	-0.0199372	0.0321437	0.535091	2.40126e-05	30.0102
TG	Bacterial pneumonia	rs7451008	6	20673880	C	T	0.0118633	0.00154355	1.52e-14	0.00491541	0.0118287	0.67774	4.72113e-05	59.0704
TG	Bacterial pneumonia	rs745578	8	72466324	A	G	0.0169094	0.00160211	4.84e-26	0.0152155	0.0137552	0.268658	8.89806e-05	111.397
TG	Bacterial pneumonia	rs74714416	15	57491156	T	C	0.0296176	0.00358685	1.49e-16	-0.0153893	0.0356163	0.665678	5.44401e-05	68.1826
TG	Bacterial pneumonia	rs7477945	10	33962855	G	A	0.0103164	0.00166393	5.65e-10	0.00575875	0.0128493	0.654026	3.08276e-05	38.4403
TG	Bacterial pneumonia	rs7485656	12	125315647	G	A	0.0187582	0.00196041	1.08e-21	0.0131062	0.0149181	0.379649	7.41616e-05	91.5564
TG	Bacterial pneumonia	rs74963256	20	51588847	C	T	0.0137076	0.00233661	4.45e-09	0.00730584	0.0175804	0.677727	2.74798e-05	34.4152
TG	Bacterial pneumonia	rs75149604	8	126561249	T	G	0.0395695	0.00402752	8.81e-23	0.0143236	0.0465724	0.75842	7.73957e-05	96.5263
TG	Bacterial pneumonia	rs75221896	1	173936384	A	G	-0.0165152	0.00289757	1.2e-08	-0.0408832	0.0213277	0.0552497	2.59475e-05	32.4863
TG	Bacterial pneumonia	rs75310100	11	116578361	T	G	-0.0358755	0.00433236	1.22e-16	-0.0406566	0.0315868	0.198045	5.49981e-05	68.572
TG	Bacterial pneumonia	rs7538833	1	16504381	T	C	-0.0111822	0.00142192	3.72e-15	-0.0189852	0.0124587	0.127546	4.96236e-05	61.8449
TG	Bacterial pneumonia	rs75479205	6	7255610	G	A	-0.0113	0.00175772	1.29e-10	0.00643617	0.0132077	0.626041	3.35133e-05	41.3292
TG	Bacterial pneumonia	rs75679663	17	4667972	A	C	-0.0963168	0.00734363	2.68e-39	-0.0264327	0.0335437	0.430692	0.000138207	172.021
TG	Bacterial pneumonia	rs7578604	2	121308660	T	G	0.0161417	0.00159618	4.85e-24	-0.0106257	0.014248	0.455808	8.17739e-05	102.267
TG	Bacterial pneumonia	rs7639752	3	195973244	A	G	0.00874018	0.00137486	2.06e-10	-0.0119957	0.0111885	0.283653	3.23002e-05	40.4133
TG	Bacterial pneumonia	rs7645905	3	4758244	G	T	-0.0115233	0.00137695	5.83e-17	-0.00796188	0.0112989	0.481023	5.63799e-05	70.0354
TG	Bacterial pneumonia	rs76508715	2	26995082	T	C	-0.0331354	0.00392231	2.97e-17	-0.0463142	0.0313332	0.139376	5.72551e-05	71.3675
TG	Bacterial pneumonia	rs76636886	12	133113747	A	G	0.0115717	0.00205095	1.68e-08	0.00259956	0.0167563	0.876711	2.84628e-05	31.8335
TG	Bacterial pneumonia	rs76895963	12	4384844	G	T	-0.10398	0.00556398	6.19e-78	0.0306489	0.0335842	0.361454	0.000280214	349.244
TG	Bacterial pneumonia	rs7696969	4	143326714	T	G	0.0118988	0.00142473	6.73e-17	0.0161813	0.0124566	0.193936	5.58262e-05	69.7495
TG	Bacterial pneumonia	rs77960347	18	47109955	G	A	0.0353954	0.00611911	7.28e-09	-0.0309317	0.0660719	0.639674	2.67865e-05	33.4593
TG	Bacterial pneumonia	rs78058190	2	219699999	A	G	0.0766795	0.00354486	9.14e-104	-0.0167307	0.0203546	0.4111	0.000382126	467.908
TG	Bacterial pneumonia	rs7808446	7	150214465	T	G	0.0160134	0.00160227	1.62e-23	-0.0146222	0.011876	0.218232	7.99434e-05	99.8839
TG	Bacterial pneumonia	rs7816345	8	36846109	T	C	0.014053	0.00181019	8.28e-15	0.0122552	0.0160942	0.44638	4.81751e-05	60.2684
TG	Bacterial pneumonia	rs7826246	8	126409614	G	A	0.0223066	0.00271518	2.11e-16	0.0251364	0.019733	0.202726	5.54275e-05	67.4947
TG	Bacterial pneumonia	rs7830852	8	106415088	G	A	0.0115959	0.00164029	1.56e-12	-0.0145077	0.0121296	0.231675	3.99187e-05	49.9767
TG	Bacterial pneumonia	rs7832515	8	144306379	G	A	-0.0141355	0.00175888	9.23e-16	0.00521063	0.0134508	0.698472	5.18486e-05	64.5877
TG	Bacterial pneumonia	rs7855203	9	95557334	T	C	0.0118972	0.00185897	1.55e-10	-0.00245532	0.014374	0.864368	3.27373e-05	40.9586
TG	Bacterial pneumonia	rs7856817	9	1054587	A	G	0.0143397	0.00181258	2.55e-15	-0.0185467	0.0145211	0.201523	4.99887e-05	62.5872
TG	Bacterial pneumonia	rs78896696	20	10616382	T	G	-0.0162483	0.00271068	2.05e-09	-0.0056271	0.0200217	0.778673	2.86707e-05	35.9302
TG	Bacterial pneumonia	rs78933533	6	32604198	A	G	-0.0366674	0.00538562	9.87e-12	-0.0196306	0.0278611	0.481069	5.96478e-05	46.3542
TG	Bacterial pneumonia	rs7924036	10	65191645	G	T	0.0292802	0.00138825	9.53e-99	0.0134276	0.011145	0.228277	0.000357633	444.849
TG	Bacterial pneumonia	rs7926954	11	59932579	A	G	-0.00768234	0.0014079	4.85e-08	-0.0104856	0.012049	0.384166	2.39127e-05	29.7744
TG	Bacterial pneumonia	rs79287178	3	172294500	A	G	0.0601879	0.00421697	3.23e-46	0.0261042	0.028183	0.354323	0.00016322	203.712
TG	Bacterial pneumonia	rs79395356	12	57738600	G	T	-0.0248319	0.00161568	2.63e-53	-0.0132606	0.0131136	0.311918	0.00019386	236.216
TG	Bacterial pneumonia	rs79639690	2	227605895	C	T	0.0236798	0.00332228	1.02e-12	0.00135224	0.0371897	0.970995	4.06489e-05	50.8023
TG	Bacterial pneumonia	rs79719909	12	20474706	G	A	-0.0197115	0.00172289	2.61e-30	0.00378885	0.0135671	0.78004	0.000104964	130.895
TG	Bacterial pneumonia	rs79760705	5	53298716	T	G	0.0258967	0.00218663	2.33e-32	-0.00355924	0.0170702	0.834834	0.00011202	140.261
TG	Bacterial pneumonia	rs800877	8	116481788	T	C	-0.0121196	0.001911	2.27e-10	-0.00798737	0.0138674	0.564627	3.24651e-05	40.2212
TG	Bacterial pneumonia	rs8065497	17	17782649	A	G	0.0103931	0.0014017	1.22e-13	0.00365073	0.0111808	0.744031	4.43362e-05	54.9769
TG	Bacterial pneumonia	rs8083730	18	293519	A	G	-0.0185654	0.00247896	6.93e-14	0.00264501	0.0182252	0.884608	4.48739e-05	56.088
TG	Bacterial pneumonia	rs8126001	20	62711459	T	C	-0.0158162	0.0014732	6.9e-27	0.0120897	0.0112123	0.280918	0.000108793	115.261
TG	Bacterial pneumonia	rs8134638	21	40644170	C	T	0.0122478	0.00143242	1.23e-17	0.00946873	0.0111598	0.396178	5.8959e-05	73.1098
TG	Bacterial pneumonia	rs832540	5	56199202	G	A	0.0117558	0.0014362	2.72e-16	0.00439573	0.0117004	0.707147	5.35128e-05	67
TG	Bacterial pneumonia	rs849336	7	28224053	A	G	0.0102383	0.00143309	9.05e-13	0.00607185	0.0117461	0.60521	4.0793e-05	51.0398
TG	Bacterial pneumonia	rs852424	7	5567596	T	C	0.00962752	0.00146125	4.44e-11	-0.00191897	0.011525	0.86776	3.48081e-05	43.409
TG	Bacterial pneumonia	rs855918	7	149196533	A	G	0.00887805	0.00143704	6.49e-10	-0.0103236	0.0111558	0.354755	3.07936e-05	38.1678
TG	Bacterial pneumonia	rs874744	19	45513417	T	C	0.0646847	0.00498061	1.44e-38	-0.0128424	0.0301076	0.669707	0.000136227	168.67
TG	Bacterial pneumonia	rs9295128	6	160751531	T	G	-0.0405051	0.00588758	6e-12	-0.0998255	0.0533939	0.0615389	3.7932e-05	47.331
TG	Bacterial pneumonia	rs9321765	6	140595744	C	T	-0.0125852	0.00170214	1.43e-13	0.00735043	0.0138306	0.5951	4.36637e-05	54.6676
TG	Bacterial pneumonia	rs9401908	6	127105492	G	A	-0.0164113	0.0013966	6.99e-32	0.00197728	0.0111535	0.85929	0.000111385	138.084
TG	Bacterial pneumonia	rs9450316	6	86408836	T	C	0.0115507	0.00152154	3.16e-14	8.27553e-05	0.011282	0.994147	5.2119e-05	57.6302
TG	Bacterial pneumonia	rs9461755	6	32441046	A	G	0.0755246	0.0034645	2.34e-105	-0.0280824	0.0301884	0.352248	0.000411853	475.221
TG	Bacterial pneumonia	rs9496567	6	100602753	A	G	-0.0120741	0.00162318	1.02e-13	-0.010415	0.0137933	0.450204	4.41946e-05	55.332
TG	Bacterial pneumonia	rs960230	21	42622479	A	G	-0.0117786	0.00168407	2.67e-12	0.0112096	0.0126378	0.375085	3.93669e-05	48.9178
TG	Bacterial pneumonia	rs9604570	13	114631940	G	A	-0.0225405	0.00181344	1.8e-35	0.0241228	0.0185618	0.193742	0.000123424	154.497
TG	Bacterial pneumonia	rs9817452	3	156795414	T	G	-0.0178823	0.00142784	5.52e-36	-0.00280221	0.012017	0.815616	0.000126457	156.851
TG	Bacterial pneumonia	rs9820178	3	12511695	T	C	-0.0135429	0.00171861	3.27e-15	-0.00346121	0.0134843	0.797423	4.95968e-05	62.0967
TG	Bacterial pneumonia	rs9884390	4	69373407	C	T	0.0168636	0.0017127	7.12e-23	-0.00593703	0.0132592	0.654323	7.98269e-05	96.9478
TG	Bacterial pneumonia	rs9924509	16	67573296	C	T	-0.0152608	0.00241135	2.47e-10	0.0276721	0.017534	0.114521	3.19593e-05	40.0529
TG	Bacterial pneumonia	rs998584	6	43757896	A	C	0.0360954	0.001411	2.46e-144	-0.0067752	0.0111992	0.545198	0.000543601	654.41
WC	Bacterial pneumonia	rs10150482	14	79891882	A	G	0.0219574	0.00216957	4.49987e-24	0.000671489	0.013042	0.958938	0.000221576	102.427
WC	Bacterial pneumonia	rs10184230	2	171602134	T	C	-0.0121164	0.00186862	8.9002e-11	0.0121126	0.0120179	0.313513	9.0964e-05	42.0441
WC	Bacterial pneumonia	rs10236214	7	150668070	T	C	0.013799	0.00187561	1.9002e-13	-0.00325303	0.012101	0.788065	0.000117102	54.1265
WC	Bacterial pneumonia	rs10248298	7	121963813	A	C	0.0132553	0.00185427	8.80035e-13	0.00172718	0.0114515	0.880113	0.000110558	51.1014
WC	Bacterial pneumonia	rs10257197	7	76569775	G	A	-0.0154813	0.00245771	2.99999e-10	-0.0256356	0.0140067	0.067214	8.5846e-05	39.6783
WC	Bacterial pneumonia	rs10269774	7	92253972	A	G	0.0119597	0.00190774	3.59998e-10	0.0189565	0.0120989	0.117163	8.50294e-05	39.3009
WC	Bacterial pneumonia	rs1037702	4	180168024	A	G	-0.0101871	0.00184913	3.59998e-08	0.0125983	0.0114422	0.270881	6.56662e-05	30.3505
WC	Bacterial pneumonia	rs10471636	5	63979856	A	G	-0.010111	0.00182385	2.99999e-08	0.00415218	0.011225	0.711453	6.64944e-05	30.7334
WC	Bacterial pneumonia	rs10505836	12	19288508	C	A	0.0152705	0.00259774	4.09996e-09	0.00365101	0.0164058	0.823891	7.4763e-05	34.5553
WC	Bacterial pneumonia	rs1051613	4	951179	A	G	-0.00995199	0.00179742	3.09999e-08	0.00962129	0.0111985	0.390251	6.63278e-05	30.6564
WC	Bacterial pneumonia	rs1056441	20	62370349	C	T	0.0127063	0.00191349	3.10027e-11	0.0215484	0.0127721	0.0915756	9.54e-05	44.0946
WC	Bacterial pneumonia	rs10787738	10	118777371	T	C	0.0153066	0.00208556	2.09991e-13	-0.00712767	0.0127995	0.577616	0.000116537	53.8657
WC	Bacterial pneumonia	rs10824211	10	76363107	T	C	0.0150646	0.00259306	6.29999e-09	0.0241319	0.0197355	0.22142	7.30234e-05	33.7513
WC	Bacterial pneumonia	rs10827380	10	34822258	T	C	0.0116104	0.0019302	1.79999e-09	0.0135514	0.011372	0.233399	7.82816e-05	36.1818
WC	Bacterial pneumonia	rs10938398	4	45186139	A	G	0.0222115	0.00180756	1e-34	-0.0167198	0.0111797	0.134772	0.000326612	150.998
WC	Bacterial pneumonia	rs10947793	6	12142817	G	A	-0.0127212	0.0018605	8.10028e-12	-0.00724625	0.0114682	0.527482	0.000101148	46.7516
WC	Bacterial pneumonia	rs10992854	9	96437565	C	T	-0.0112545	0.00192897	5.39995e-09	0.000490811	0.0117203	0.966597	7.36501e-05	34.0409
WC	Bacterial pneumonia	rs11058233	12	122940075	G	A	0.0159705	0.00206852	1.20005e-14	-0.0159516	0.0142897	0.264296	0.000128963	59.6098
WC	Bacterial pneumonia	rs1108548	1	218634787	G	A	0.0121715	0.00200003	1.2e-09	-0.00450925	0.0120484	0.70821	8.0128e-05	37.0352
WC	Bacterial pneumonia	rs11099020	4	130724902	T	C	-0.0112449	0.00186604	1.7e-09	-0.019268	0.0114296	0.0918333	7.85668e-05	36.3136
WC	Bacterial pneumonia	rs111258054	11	134611390	T	C	0.0159528	0.00234105	9.49948e-12	-0.008874	0.0123907	0.473877	0.000100465	46.4357
WC	Bacterial pneumonia	rs11162968	1	80784642	C	T	0.0122283	0.00192412	2.1e-10	0.0178357	0.0129925	0.169824	8.73844e-05	40.3894
WC	Bacterial pneumonia	rs11165493	1	96274928	A	G	0.0107576	0.00189335	1.29999e-08	0.00898984	0.0114754	0.433392	6.98462e-05	32.2826
WC	Bacterial pneumonia	rs11196657	10	115976570	C	T	0.0124451	0.00210599	3.40001e-09	0.0241398	0.0135618	0.0750775	7.55536e-05	34.9208
WC	Bacterial pneumonia	rs11215381	11	115022233	C	T	0.0111759	0.00179363	4.60002e-10	0.00569139	0.01119	0.611024	8.39976e-05	38.8239
WC	Bacterial pneumonia	rs11218510	11	121922587	A	G	-0.0115323	0.00182872	2.90001e-10	0.000308347	0.0115979	0.97879	8.60407e-05	39.7683
WC	Bacterial pneumonia	rs113132247	9	131026108	A	G	0.0153033	0.00249349	8.40001e-10	0.011016	0.0141562	0.436466	8.14936e-05	37.6665
WC	Bacterial pneumonia	rs113866544	17	46270606	C	T	0.0303242	0.003552	1.39991e-17	-0.00345724	0.0180874	0.848415	0.000157677	72.8841
WC	Bacterial pneumonia	rs114964326	2	146015229	A	G	-0.0301131	0.00537007	2.1e-08	-0.0829607	0.0472932	0.0793999	6.80339e-05	31.445
WC	Bacterial pneumonia	rs11603984	11	85238368	T	G	-0.0169839	0.00261937	8.9002e-11	-0.00512204	0.013835	0.711215	9.0959e-05	42.0418
WC	Bacterial pneumonia	rs11636611	15	36391965	T	C	0.0107144	0.00179296	2.30001e-09	0.00684503	0.0111333	0.538672	7.72618e-05	35.7104
WC	Bacterial pneumonia	rs11639596	16	9370690	C	A	-0.011872	0.00207809	1.09999e-08	0.00162426	0.0121338	0.893511	7.06142e-05	32.6377
WC	Bacterial pneumonia	rs11653367	17	44191483	G	A	-0.0151666	0.00191685	2.49977e-15	0.0156112	0.0116457	0.18008	0.000135439	62.6037
WC	Bacterial pneumonia	rs11675464	2	204053742	G	A	0.0112729	0.00179869	3.69999e-10	0.0167011	0.0112217	0.136674	8.49817e-05	39.2788
WC	Bacterial pneumonia	rs11704728	22	18130209	T	C	0.0133307	0.00226433	3.89996e-09	-0.00905428	0.0135996	0.505556	7.4989e-05	34.6598
WC	Bacterial pneumonia	rs11757278	6	13180454	C	T	-0.012784	0.00194427	4.90004e-11	0.0121053	0.011426	0.289392	9.3537e-05	43.2335
WC	Bacterial pneumonia	rs11767811	7	71620988	A	G	-0.0150345	0.00231875	8.9002e-11	0.00239306	0.0137451	0.861784	9.09567e-05	42.0407
WC	Bacterial pneumonia	rs11773362	7	147668180	T	C	-0.0104772	0.0018937	3.2e-08	-0.00923885	0.0114798	0.420939	6.62282e-05	30.6103
WC	Bacterial pneumonia	rs1182199	7	2862542	A	C	-0.0135196	0.00194469	3.59998e-12	-0.00855616	0.0115878	0.460285	0.000104565	48.3311
WC	Bacterial pneumonia	rs11824092	11	13346294	C	T	0.012491	0.00187069	2.39994e-11	0.00914314	0.0111922	0.413974	9.64612e-05	44.5852
WC	Bacterial pneumonia	rs11898037	2	36558986	C	T	0.0105694	0.00185324	1.2e-08	0.000121887	0.0112534	0.991358	7.03737e-05	32.5265
WC	Bacterial pneumonia	rs1191600	14	30101641	A	C	-0.0108005	0.00183345	3.79997e-09	-0.0095729	0.0113188	0.39769	7.50794e-05	34.7016
WC	Bacterial pneumonia	rs12001437	9	34074476	C	T	0.0109331	0.00185543	3.79997e-09	0.0224569	0.0116748	0.0544114	7.51223e-05	34.7214
WC	Bacterial pneumonia	rs12042959	1	243533273	G	A	-0.014934	0.00255686	5.19996e-09	-0.00896337	0.0151934	0.555222	7.38092e-05	34.1145
WC	Bacterial pneumonia	rs12103006	16	24726237	G	A	0.0124779	0.00180782	5.10035e-12	0.00876194	0.0111638	0.432541	0.00010307	47.6401
WC	Bacterial pneumonia	rs12107172	3	147134039	G	A	0.0156855	0.00260901	1.79999e-09	0.00645402	0.0142497	0.650604	7.82015e-05	36.1448
WC	Bacterial pneumonia	rs12140153	1	62579891	T	G	-0.0265936	0.00313243	2.09991e-17	0.0016562	0.0208888	0.936805	0.000155929	72.0761
WC	Bacterial pneumonia	rs1218824	13	28010734	A	G	0.012491	0.00189332	4.19952e-11	0.005554	0.0118133	0.638249	9.41693e-05	43.5258
WC	Bacterial pneumonia	rs12225345	11	65647105	G	A	0.0145982	0.00240459	1.29999e-09	0.0281424	0.0157871	0.0746466	7.97418e-05	36.8567
WC	Bacterial pneumonia	rs12245654	10	87562928	C	A	0.023047	0.00347158	3.19963e-11	0.0109536	0.0174272	0.529655	9.53536e-05	44.0732
WC	Bacterial pneumonia	rs12273545	11	116911012	T	C	0.0222638	0.00387781	9.40005e-09	-0.0411995	0.0211211	0.0511011	7.13179e-05	32.9629
WC	Bacterial pneumonia	rs12375196	7	103416541	A	C	0.0132187	0.00182044	3.80014e-13	-0.00734816	0.0111807	0.511039	0.000114072	52.726
WC	Bacterial pneumonia	rs12462975	19	30272202	A	G	0.01754	0.00191777	5.90065e-20	-0.0145217	0.0119554	0.224499	0.000180964	83.65
WC	Bacterial pneumonia	rs12463617	2	629244	C	A	0.0431919	0.00236577	1.80011e-74	0.0205819	0.0151547	0.174426	0.000720693	333.319
WC	Bacterial pneumonia	rs12877270	13	97047020	A	G	0.0117224	0.00181553	1.09999e-10	0.0185045	0.0111708	0.0976203	9.01968e-05	41.6895
WC	Bacterial pneumonia	rs12880641	14	103251452	G	T	-0.0138449	0.00188965	2.39994e-13	-0.00533294	0.0115131	0.643216	0.000116137	53.6805
WC	Bacterial pneumonia	rs1296328	4	137083193	C	A	-0.0131912	0.00180908	3.10027e-13	-0.016043	0.0111493	0.150171	0.000115029	53.1683
WC	Bacterial pneumonia	rs12983532	19	18467322	T	C	-0.0149964	0.00209191	7.59976e-13	-0.00258789	0.0132733	0.845417	0.000111184	51.3911
WC	Bacterial pneumonia	rs13033310	2	133523605	A	G	0.0125512	0.00206781	1.29999e-09	0.000947548	0.0130415	0.942079	7.9711e-05	36.8425
WC	Bacterial pneumonia	rs13163306	5	136571959	A	G	-0.00988959	0.00179351	3.50002e-08	0.0178291	0.0111448	0.10965	6.57846e-05	30.4053
WC	Bacterial pneumonia	rs1320903	3	131758077	A	G	0.017072	0.00191652	5.19996e-19	0.0121835	0.0122375	0.319452	0.000171661	79.3491
WC	Bacterial pneumonia	rs1327259	6	51177811	G	A	-0.0115864	0.0018403	3.09999e-10	-0.0151947	0.0112358	0.176263	8.57603e-05	39.6387
WC	Bacterial pneumonia	rs13288841	9	28418511	A	G	0.0190501	0.00191229	2.19989e-23	0.0119727	0.0114967	0.297688	0.000214683	99.2401
WC	Bacterial pneumonia	rs13322435	3	156795468	G	A	-0.0169561	0.00182964	1.9002e-20	-0.00656597	0.011827	0.578781	0.000185799	85.8857
WC	Bacterial pneumonia	rs13333747	16	2175373	C	T	-0.022678	0.00232636	1.9002e-22	-0.00350682	0.0145639	0.80972	0.000205575	95.0289
WC	Bacterial pneumonia	rs1336486	13	40784814	G	T	0.012489	0.00190819	6.00067e-11	-0.00563373	0.0113421	0.619395	9.26778e-05	42.8363
WC	Bacterial pneumonia	rs13410783	2	36789166	G	A	0.0141058	0.0018498	2.39994e-14	0.0121691	0.0114619	0.288373	0.000125804	58.1495
WC	Bacterial pneumonia	rs13420048	2	50751414	A	C	-0.0133504	0.00185957	7.00003e-13	0.020399	0.0112725	0.0703542	0.000111511	51.5423
WC	Bacterial pneumonia	rs13427822	2	213414265	G	A	-0.0141495	0.00203048	3.19963e-12	-0.00594325	0.0121735	0.6254	0.000105061	48.5607
WC	Bacterial pneumonia	rs1346841	4	65651730	A	G	-0.0106038	0.00182614	6.4e-09	-0.000653001	0.0119978	0.956595	7.29503e-05	33.7175
WC	Bacterial pneumonia	rs1360201	9	73796450	T	C	0.00979421	0.00178924	4.39997e-08	-0.0123303	0.0111798	0.270067	6.48302e-05	29.9641
WC	Bacterial pneumonia	rs1411432	9	16728532	C	A	0.0150036	0.00230632	7.70016e-11	-0.014434	0.0146595	0.32481	9.15621e-05	42.3206
WC	Bacterial pneumonia	rs1436348	3	104612668	G	A	0.0124929	0.00181185	5.40008e-12	-0.0161189	0.0115639	0.163346	0.000102859	47.5425
WC	Bacterial pneumonia	rs1441264	13	79580919	A	G	0.0150095	0.00186203	7.59976e-16	0.00380243	0.0118751	0.748814	0.000140573	64.9769
WC	Bacterial pneumonia	rs1458156	12	41887940	T	C	0.0146036	0.00179105	3.50026e-16	-0.002504	0.0112067	0.823194	0.000143829	66.4821
WC	Bacterial pneumonia	rs1502317	11	8682018	T	C	-0.0173687	0.0020032	4.30031e-18	-0.00518184	0.0126426	0.6819	0.000162637	75.1772
WC	Bacterial pneumonia	rs1559900	8	14207321	T	C	0.0127734	0.00197882	1.09999e-10	0.00395227	0.0128151	0.757773	9.01499e-05	41.6678
WC	Bacterial pneumonia	rs156902	1	16840786	T	G	-0.0138228	0.00243775	1.40001e-08	-0.242664	0.375367	0.517974	6.95645e-05	32.1524
WC	Bacterial pneumonia	rs1582931	5	122657199	A	G	-0.0138548	0.00180588	1.69981e-14	0.0213223	0.0111421	0.0556622	0.000127342	58.8603
WC	Bacterial pneumonia	rs1609010	8	77227464	G	A	0.0149337	0.00180594	1.29987e-16	0.00696044	0.0111646	0.532997	0.000147934	68.3799
WC	Bacterial pneumonia	rs1619442	9	81348300	C	T	-0.0162997	0.00257242	2.39999e-10	0.0033584	0.016162	0.835389	8.68644e-05	40.1491
WC	Bacterial pneumonia	rs1625623	5	112301096	T	C	0.0107407	0.00187307	9.80009e-09	-0.00560193	0.0116032	0.629242	7.11427e-05	32.8819
WC	Bacterial pneumonia	rs1657930	15	57120989	A	G	-0.0142481	0.00224816	2.30001e-10	-0.0181556	0.0154629	0.24034	8.69012e-05	40.1661
WC	Bacterial pneumonia	rs1711171	3	136020541	C	T	0.0175635	0.00206542	1.80011e-17	-0.00991008	0.0154738	0.521884	0.000156438	72.3112
WC	Bacterial pneumonia	rs17296856	15	84557450	C	A	-0.0156228	0.00199629	5.00035e-15	0.0122012	0.0119298	0.306428	0.0001325	61.245
WC	Bacterial pneumonia	rs1731246	2	26938216	T	G	-0.0118366	0.0020818	1.29999e-08	0.00572664	0.0130846	0.661631	6.99438e-05	32.3278
WC	Bacterial pneumonia	rs17446091	8	27167942	C	T	0.0149141	0.00222979	2.29985e-11	-0.0251348	0.0158917	0.113733	9.67895e-05	44.7369
WC	Bacterial pneumonia	rs1752169	9	126586563	A	C	0.0143082	0.00206705	4.49987e-12	0.00712382	0.0114803	0.534914	0.000103664	47.9146
WC	Bacterial pneumonia	rs17681738	17	9793240	T	C	0.0105421	0.00190864	3.29997e-08	0.00988726	0.0119563	0.408265	6.60057e-05	30.5075
WC	Bacterial pneumonia	rs1799923	3	42306294	G	A	0.0171188	0.00281552	1.2e-09	0.00653256	0.0185213	0.724311	7.99832e-05	36.9683
WC	Bacterial pneumonia	rs1834144	18	40744790	A	C	-0.0146152	0.00185609	3.40017e-15	-0.00542627	0.0112005	0.628055	0.00013414	62.0028
WC	Bacterial pneumonia	rs1861410	2	58933591	T	C	-0.016009	0.00180199	6.4003e-19	-0.000953049	0.0113534	0.933101	0.000170747	78.9266
WC	Bacterial pneumonia	rs1902066	6	81346033	C	T	0.0109526	0.00181038	1.40001e-09	-0.00873361	0.01118	0.434695	7.91889e-05	36.6012
WC	Bacterial pneumonia	rs1942826	18	63345799	A	G	0.0167972	0.00270011	4.90004e-10	0.00309365	0.0133139	0.816257	8.37295e-05	38.7
WC	Bacterial pneumonia	rs2020942	17	28546914	T	C	0.0108469	0.00183573	3.40001e-09	-0.00455457	0.0112505	0.6856	7.55379e-05	34.9135
WC	Bacterial pneumonia	rs2074881	19	1970021	T	C	-0.0147612	0.00240193	8e-10	-0.0282637	0.0165268	0.0872348	8.1713e-05	37.7679
WC	Bacterial pneumonia	rs215669	7	32378979	A	G	-0.0125095	0.00184246	1.10002e-11	0.000703052	0.0124507	0.95497	9.97343e-05	46.0982
WC	Bacterial pneumonia	rs2161097	5	103945178	T	C	0.0142773	0.00180004	2.19989e-15	-0.0140445	0.0114332	0.219299	0.000136105	62.9112
WC	Bacterial pneumonia	rs2172131	10	133978962	C	T	-0.0121742	0.00181299	1.9002e-11	-0.0018511	0.0111312	0.867922	9.75555e-05	45.091
WC	Bacterial pneumonia	rs217672	14	62361021	C	A	0.012731	0.0020176	2.80001e-10	-0.00305568	0.0136606	0.823002	8.61433e-05	39.8157
WC	Bacterial pneumonia	rs2180454	14	29690513	C	T	0.0179823	0.00213539	3.69999e-17	0.00701716	0.0118601	0.554079	0.000153417	70.9147
WC	Bacterial pneumonia	rs2183947	6	26159356	A	G	-0.0220783	0.00213628	4.90004e-25	-0.0100953	0.0131778	0.443624	0.000231057	106.811
WC	Bacterial pneumonia	rs2302209	19	18324329	T	C	0.0198329	0.00197713	1.10002e-23	0.00430928	0.0127735	0.735844	0.000217676	100.624
WC	Bacterial pneumonia	rs2306593	17	34866546	T	C	-0.0152919	0.00179509	1.59993e-17	-0.0200096	0.0111506	0.0727361	0.000156995	72.5689
WC	Bacterial pneumonia	rs2307111	5	75003678	C	T	-0.0239722	0.0018299	3.29989e-39	-0.00147036	0.011275	0.896243	0.000371196	171.617
WC	Bacterial pneumonia	rs2376885	16	89826901	A	G	-0.0106223	0.00191252	2.80001e-08	0.0161345	0.0113928	0.156718	6.67421e-05	30.8479
WC	Bacterial pneumonia	rs2439823	10	99778226	G	A	0.0155254	0.00180145	6.79986e-18	-0.00393909	0.0111927	0.724888	0.000160685	74.2747
WC	Bacterial pneumonia	rs2470946	7	104587323	T	G	0.011687	0.00182473	1.5e-10	0.0124772	0.0114677	0.276581	8.87512e-05	41.0212
WC	Bacterial pneumonia	rs2482704	9	94182363	T	G	-0.0115642	0.00180618	1.5e-10	-0.00359731	0.0115304	0.755051	8.869e-05	40.9929
WC	Bacterial pneumonia	rs2568958	1	72765116	A	G	0.0169206	0.00182184	1.59993e-20	-0.00167319	0.0116634	0.88593	0.00018661	86.2603
WC	Bacterial pneumonia	rs2584205	18	2702259	A	G	0.0111592	0.00202662	3.69999e-08	0.00955832	0.0128874	0.458282	6.55989e-05	30.3195
WC	Bacterial pneumonia	rs2678204	1	201800511	G	T	0.0157074	0.00188488	7.89951e-17	0.0217106	0.0122137	0.0754745	0.000150238	69.445
WC	Bacterial pneumonia	rs2696309	10	36227101	C	T	0.0112571	0.00199327	1.6e-08	0.0138443	0.0118099	0.241089	6.90072e-05	31.8949
WC	Bacterial pneumonia	rs2725371	8	30854033	G	A	-0.0154452	0.00195255	2.60016e-15	-0.00917212	0.0127454	0.471746	0.000135372	62.5724
WC	Bacterial pneumonia	rs2744938	6	34552110	G	A	0.0319686	0.00251588	5.40008e-37	0.0137972	0.0137588	0.315962	0.000349236	161.461
WC	Bacterial pneumonia	rs28350	3	42418446	G	A	-0.0139376	0.0023374	2.5e-09	0.00397733	0.0143172	0.781165	7.69273e-05	35.5558
WC	Bacterial pneumonia	rs28366156	6	31671498	C	T	-0.0187659	0.00265145	1.50003e-12	0.0114586	0.0216961	0.597401	0.000108375	50.0924
WC	Bacterial pneumonia	rs28375268	16	4949528	T	G	-0.0130789	0.00187766	3.29989e-12	-0.0153015	0.0117352	0.192269	0.00010497	48.5186
WC	Bacterial pneumonia	rs28489620	22	41804716	A	G	-0.0124131	0.00198899	4.39997e-10	0.00285701	0.0122141	0.815054	8.4268e-05	38.9489
WC	Bacterial pneumonia	rs2861692	2	67838719	C	T	-0.0166517	0.00199772	7.70016e-17	0.0165929	0.0122652	0.176107	0.00015031	69.4781
WC	Bacterial pneumonia	rs308911	2	86855977	G	A	-0.0114749	0.00198055	6.90001e-09	0.0176878	0.0124302	0.154746	7.26271e-05	33.5681
WC	Bacterial pneumonia	rs3113509	4	52932825	T	C	-0.0123292	0.00201975	1e-09	-0.0139442	0.0123747	0.259814	8.06201e-05	37.2627
WC	Bacterial pneumonia	rs319775	17	31495076	C	T	0.0101556	0.0018335	2.99999e-08	0.00915068	0.0113525	0.420213	6.6378e-05	30.6796
WC	Bacterial pneumonia	rs3212038	14	104178186	G	A	0.0126546	0.00191072	3.50026e-11	0.00290453	0.0113014	0.797173	9.48998e-05	43.8634
WC	Bacterial pneumonia	rs34045288	6	40369081	T	C	0.0203746	0.00189485	5.79963e-27	0.00135339	0.0114744	0.906108	0.000250106	115.619
WC	Bacterial pneumonia	rs34140906	13	58480400	C	T	-0.0179391	0.00238486	5.40008e-14	-0.00383972	0.0139884	0.783706	0.000122413	56.5816
WC	Bacterial pneumonia	rs34234296	2	175166636	A	G	-0.0131214	0.00184833	1.29987e-12	0.00959882	0.0121254	0.428577	0.000109033	50.3966
WC	Bacterial pneumonia	rs34483452	5	87986314	A	C	0.0270483	0.0026269	7.29962e-25	0.0113749	0.017066	0.505076	0.000229349	106.021
WC	Bacterial pneumonia	rs34517439	1	78450517	A	C	0.0305491	0.00276165	1.9002e-28	0.0303221	0.0167865	0.0708647	0.000264697	122.366
WC	Bacterial pneumonia	rs34882821	9	14783314	T	G	0.0106237	0.00189644	2.1e-08	-0.0180799	0.0122352	0.139489	6.78966e-05	31.3815
WC	Bacterial pneumonia	rs34994596	15	80991447	C	T	-0.014559	0.00195866	1.10002e-13	-0.00834236	0.0125981	0.507849	0.000119536	55.2516
WC	Bacterial pneumonia	rs35023999	11	113266411	C	A	-0.0113409	0.00178977	2.39999e-10	0.0167984	0.0111659	0.132471	8.68694e-05	40.1514
WC	Bacterial pneumonia	rs35216639	1	174572982	A	C	0.0168196	0.00284261	3.29997e-09	-0.0285011	0.0203373	0.161088	7.57474e-05	35.0104
WC	Bacterial pneumonia	rs35243581	11	43707364	T	C	0.0173643	0.00192251	1.69981e-19	0.00390668	0.0119918	0.744591	0.000176484	81.5788
WC	Bacterial pneumonia	rs35681682	2	69678079	C	T	-0.0101534	0.00177268	1e-08	0.00876929	0.0112199	0.434459	7.09799e-05	32.8067
WC	Bacterial pneumonia	rs35882248	2	230627955	T	C	0.0157088	0.00191956	2.80027e-16	-0.0107501	0.0119768	0.369411	0.000144885	66.9704
WC	Bacterial pneumonia	rs36007635	6	163009335	A	G	-0.0165685	0.00259543	1.7e-10	-0.00466189	0.0193383	0.809501	8.81685e-05	40.7519
WC	Bacterial pneumonia	rs36061954	8	38329650	T	C	0.0114574	0.00182669	3.59998e-10	-0.00864175	0.0114318	0.449688	8.51156e-05	39.3407
WC	Bacterial pneumonia	rs36140	5	66164160	C	A	0.0111762	0.001867	2.1e-09	-0.0109563	0.011704	0.349214	7.753e-05	35.8344
WC	Bacterial pneumonia	rs36165342	12	122530256	C	T	0.0107118	0.00178943	2.1e-09	-0.0218037	0.0113684	0.0551214	7.75293e-05	35.834
WC	Bacterial pneumonia	rs3764002	12	108618630	T	C	-0.0160772	0.00203505	2.80027e-15	-0.00554013	0.0117747	0.63799	0.000135026	62.4124
WC	Bacterial pneumonia	rs3768321	1	40035928	T	G	0.0176726	0.00224849	3.80014e-15	-0.011878	0.0150501	0.429978	0.000133649	61.7759
WC	Bacterial pneumonia	rs3806114	6	20482335	A	G	-0.0108144	0.00192005	1.79999e-08	-0.0028876	0.0130114	0.82437	6.86363e-05	31.7234
WC	Bacterial pneumonia	rs3807566	7	50564204	T	G	-0.012149	0.00180583	1.69981e-11	0.00437418	0.0114672	0.702868	9.79239e-05	45.2613
WC	Bacterial pneumonia	rs3826408	17	7101292	T	C	0.0112249	0.00179579	4.09996e-10	0.00975408	0.0111552	0.381902	8.4532e-05	39.0709
WC	Bacterial pneumonia	rs3845344	1	75001480	T	C	0.0107371	0.00182845	4.30002e-09	0.00320911	0.011274	0.775915	7.4607e-05	34.4832
WC	Bacterial pneumonia	rs3866805	1	6657424	A	C	0.010421	0.00187021	2.5e-08	-0.00440962	0.0117774	0.708097	6.71758e-05	31.0483
WC	Bacterial pneumonia	rs3935190	17	79084367	A	G	-0.0126195	0.00180625	2.80027e-12	-0.015916	0.0111753	0.154387	0.000105606	48.8122
WC	Bacterial pneumonia	rs3936510	5	55860866	T	G	0.0137147	0.0022268	7.29995e-10	-0.0244932	0.0161415	0.129165	8.20689e-05	37.9324
WC	Bacterial pneumonia	rs4072917	8	143300279	A	G	0.0117189	0.0017994	7.39946e-11	0.0146718	0.0112328	0.191501	9.17661e-05	42.4149
WC	Bacterial pneumonia	rs4075353	10	102415609	A	G	-0.0105885	0.00189213	2.19999e-08	-0.0108295	0.0116594	0.352982	6.7755e-05	31.316
WC	Bacterial pneumonia	rs41279738	1	110082551	G	T	0.0522591	0.00563338	1.69981e-20	0.0264432	0.024074	0.272024	0.00018617	86.0569
WC	Bacterial pneumonia	rs4148155	4	89054667	G	A	-0.0189755	0.00281242	1.50003e-11	0.00401703	0.0212385	0.849984	9.84889e-05	45.5225
WC	Bacterial pneumonia	rs429343	2	147903382	G	A	-0.0124509	0.00180931	5.90065e-12	0.00207236	0.0111769	0.852904	0.000102455	47.3561
WC	Bacterial pneumonia	rs4344019	7	114588540	G	A	0.0200862	0.00324046	5.69994e-10	-0.00193727	0.0196946	0.921642	8.31285e-05	38.4222
WC	Bacterial pneumonia	rs4456769	20	25190777	T	C	0.0134001	0.0019003	1.80011e-12	0.00853571	0.0116931	0.465404	0.000107579	49.7247
WC	Bacterial pneumonia	rs4482463	2	205375909	A	C	-0.0258908	0.00335821	1.29987e-14	-0.0371192	0.023809	0.118986	0.000128595	59.4395
WC	Bacterial pneumonia	rs4525978	4	102133144	T	C	-0.0113759	0.00203018	2.1e-08	-0.00617905	0.01331	0.642476	6.79324e-05	31.398
WC	Bacterial pneumonia	rs4552632	5	164574688	A	G	-0.0101695	0.00184128	3.29997e-08	-0.00174612	0.0117959	0.882321	6.59986e-05	30.5042
WC	Bacterial pneumonia	rs4689465	4	6490789	C	T	-0.0108689	0.00178976	1.29999e-09	0.00697802	0.011141	0.531094	7.97904e-05	36.8792
WC	Bacterial pneumonia	rs4706004	5	130391918	G	A	-0.0134593	0.00216831	5.39995e-10	-0.0245767	0.0126138	0.0513665	8.33623e-05	38.5303
WC	Bacterial pneumonia	rs4718964	7	70038969	T	G	0.0122483	0.00182202	1.80011e-11	-0.0119326	0.0113682	0.293878	9.77703e-05	45.1903
WC	Bacterial pneumonia	rs4722398	7	3125220	T	C	0.0168104	0.00260196	1e-10	-0.0125678	0.0219542	0.567013	9.03066e-05	41.7402
WC	Bacterial pneumonia	rs484455	13	109835686	A	G	-0.0115336	0.00179638	1.40001e-10	0.000586724	0.0114715	0.959209	8.91864e-05	41.2224
WC	Bacterial pneumonia	rs4876611	8	116671848	G	A	0.0150085	0.0019947	5.30029e-14	0.0188137	0.0120207	0.117559	0.000122481	56.6134
WC	Bacterial pneumonia	rs4900715	14	47306418	A	G	-0.0114279	0.00179331	1.89998e-10	0.00581818	0.0113426	0.607987	8.78593e-05	40.609
WC	Bacterial pneumonia	rs4908672	1	7725414	T	C	0.0113966	0.00183009	4.70002e-10	-0.016045	0.0112365	0.153312	8.39022e-05	38.7798
WC	Bacterial pneumonia	rs520478	6	124897878	T	G	-0.0125051	0.00197262	2.30001e-10	0.0068909	0.0132312	0.602503	8.69468e-05	40.1872
WC	Bacterial pneumonia	rs55794894	7	133516821	A	G	-0.014525	0.00261481	2.80001e-08	-0.00624957	0.0161782	0.699278	6.67616e-05	30.8569
WC	Bacterial pneumonia	rs557951	3	62713263	G	T	0.0120789	0.00193163	4e-10	0.0101672	0.0126412	0.421228	8.46007e-05	39.1027
WC	Bacterial pneumonia	rs559231	18	39644247	T	G	0.0107518	0.00184107	5.19996e-09	0.0142894	0.0112888	0.205585	7.37893e-05	34.1053
WC	Bacterial pneumonia	rs56803094	15	99222509	G	A	-0.0127745	0.00214599	2.59998e-09	0.000151551	0.0124629	0.990298	7.6666e-05	35.435
WC	Bacterial pneumonia	rs57636386	18	58048295	C	T	-0.0309067	0.00324088	1.50003e-21	0.00371801	0.0254586	0.883889	0.000196742	90.9451
WC	Bacterial pneumonia	rs587271	1	54743111	T	C	0.0118054	0.0020079	4.09996e-09	0.0034384	0.012038	0.775161	7.47909e-05	34.5682
WC	Bacterial pneumonia	rs58862095	7	75081418	T	C	-0.0165812	0.00181678	7.10068e-20	0.00931844	0.0111498	0.403297	0.000180199	83.2966
WC	Bacterial pneumonia	rs588660	1	96886604	A	G	0.0155276	0.00181174	1e-17	0.0011062	0.0113688	0.922487	0.00015891	73.4542
WC	Bacterial pneumonia	rs59068084	4	113256737	T	G	0.0101403	0.00181938	2.5e-08	0.00175061	0.0114953	0.878959	6.72093e-05	31.0638
WC	Bacterial pneumonia	rs59104534	8	25666169	T	C	0.0107189	0.00196197	4.70002e-08	0.00617598	0.0118772	0.603072	6.4579e-05	29.848
WC	Bacterial pneumonia	rs6030803	20	41986507	C	T	-0.0176808	0.00270327	6.09958e-11	-0.00399646	0.0185041	0.829005	9.25526e-05	42.7784
WC	Bacterial pneumonia	rs6069037	20	53503198	A	C	-0.011125	0.00202001	3.59998e-08	-0.00824683	0.0130021	0.525905	6.56249e-05	30.3314
WC	Bacterial pneumonia	rs61223906	7	39447726	A	G	-0.0108726	0.00188655	8.30004e-09	0.0105446	0.0115473	0.361157	7.18626e-05	33.2147
WC	Bacterial pneumonia	rs61813324	1	156049877	T	C	0.0219762	0.00264443	9.49948e-17	-0.0186789	0.0153553	0.223814	0.00014941	69.0623
WC	Bacterial pneumonia	rs61903695	11	89922417	G	A	0.0134514	0.00205497	5.90065e-11	-0.00533183	0.0129499	0.680537	9.27017e-05	42.8474
WC	Bacterial pneumonia	rs61969511	13	86484042	A	G	0.011857	0.0020127	3.79997e-09	-0.00576225	0.0115517	0.617904	7.50867e-05	34.705
WC	Bacterial pneumonia	rs61992671	14	101531854	G	A	-0.0130005	0.00187164	3.80014e-12	0.0104293	0.0112758	0.355007	0.000104384	48.2476
WC	Bacterial pneumonia	rs62072003	17	52936314	T	C	0.0144325	0.00256295	1.79999e-08	0.000109334	0.0171002	0.994899	6.86083e-05	31.7105
WC	Bacterial pneumonia	rs62243489	3	62482927	G	T	-0.0155648	0.00204876	2.99985e-14	-0.00449908	0.0122659	0.713771	0.000124869	57.7172
WC	Bacterial pneumonia	rs62246311	3	9498143	A	G	0.0204929	0.00294652	3.50026e-12	-0.0208379	0.0229379	0.363641	0.000104652	48.3713
WC	Bacterial pneumonia	rs6493498	15	51754451	C	T	-0.013082	0.001805	4.19952e-13	-0.00657257	0.0113595	0.562859	0.000113644	52.5284
WC	Bacterial pneumonia	rs6536575	4	162091639	C	T	0.0108432	0.00178995	1.40001e-09	0.000904504	0.011302	0.936213	7.93967e-05	36.6972
WC	Bacterial pneumonia	rs6551304	3	88306596	G	A	0.016827	0.00239416	2.09991e-12	-0.00528854	0.0160652	0.74201	0.000106872	49.3977
WC	Bacterial pneumonia	rs6575340	14	94023972	A	G	0.0161584	0.00186502	4.60045e-18	0.0025062	0.0115205	0.827785	0.000162391	75.0637
WC	Bacterial pneumonia	rs6669341	1	47678458	G	A	-0.0125214	0.0018097	4.49987e-12	0.00102284	0.0114687	0.928935	0.000103574	47.8732
WC	Bacterial pneumonia	rs6682438	1	33784146	C	T	0.0124771	0.00190203	5.40008e-11	-0.00112868	0.0117956	0.923769	9.31014e-05	43.0321
WC	Bacterial pneumonia	rs6693294	1	49879122	G	A	-0.0170126	0.00192843	1.10002e-18	0.0117632	0.0115259	0.307448	0.00016837	77.8276
WC	Bacterial pneumonia	rs6739755	2	59330227	G	A	-0.0159241	0.00182885	3.10027e-18	0.00325865	0.0113534	0.774098	0.000164016	75.8147
WC	Bacterial pneumonia	rs67632512	5	92251840	A	C	0.0165927	0.00281561	3.79997e-09	-0.00181496	0.0155207	0.906909	7.51381e-05	34.7287
WC	Bacterial pneumonia	rs6791983	3	25111890	A	C	0.0123148	0.00205988	2.30001e-09	-0.0063849	0.0131933	0.628423	7.73288e-05	35.7413
WC	Bacterial pneumonia	rs6849518	4	20120274	T	C	0.0218636	0.00270973	7.10068e-16	0.0274518	0.0149344	0.0660389	0.000140843	65.1015
WC	Bacterial pneumonia	rs7034554	9	37081301	G	A	-0.0112644	0.00184813	1.09999e-09	-0.00893738	0.0122977	0.467378	8.03748e-05	37.1493
WC	Bacterial pneumonia	rs704061	12	89771903	C	T	0.0146223	0.00179659	4.00037e-16	0.0121462	0.0114815	0.290102	0.00014331	66.242
WC	Bacterial pneumonia	rs7070670	10	61842645	T	C	-0.0120318	0.00191737	3.50002e-10	-0.00925689	0.0124332	0.456556	8.51954e-05	39.3776
WC	Bacterial pneumonia	rs7115013	11	43934592	T	C	-0.0106394	0.00180461	3.69999e-09	0.0104532	0.0113688	0.357851	7.52036e-05	34.759
WC	Bacterial pneumonia	rs7132908	12	50263148	A	G	0.0215129	0.00183998	1.39991e-31	-0.00436328	0.0114905	0.704146	0.000295697	136.701
WC	Bacterial pneumonia	rs71495038	10	33971383	A	G	0.0223778	0.00335663	2.60016e-11	0.0218447	0.0190406	0.251271	9.6159e-05	44.4455
WC	Bacterial pneumonia	rs7169847	15	95272920	T	G	-0.0102703	0.00186771	3.79997e-08	-0.00855959	0.0111823	0.443997	6.54219e-05	30.2376
WC	Bacterial pneumonia	rs7171864	15	73227249	A	G	0.0128894	0.00189898	1.10002e-11	0.00191275	0.0122413	0.875833	9.96748e-05	46.0707
WC	Bacterial pneumonia	rs7218014	17	65832016	C	T	0.0224089	0.00225393	2.70023e-23	-0.00225713	0.0130838	0.863034	0.000213831	98.8463
WC	Bacterial pneumonia	rs7259070	19	47562509	C	T	0.0153811	0.00184133	6.59933e-17	0.0099998	0.0112171	0.372674	0.000150956	69.7769
WC	Bacterial pneumonia	rs72617140	2	229019109	C	A	0.0152073	0.00217889	2.99985e-12	0.00883548	0.0140468	0.529345	0.000105388	48.7117
WC	Bacterial pneumonia	rs72634826	1	1601052	A	G	-0.0148957	0.00206456	5.40008e-13	-0.00331886	0.013582	0.806954	0.000112622	52.0555
WC	Bacterial pneumonia	rs72892910	6	50816887	T	G	0.0301404	0.00237148	5.19996e-37	0.0109083	0.0138357	0.430453	0.000349391	161.532
WC	Bacterial pneumonia	rs72959041	6	127454893	A	G	0.0302176	0.00419212	5.70033e-13	0.00923256	0.0227506	0.684878	0.000112411	51.958
WC	Bacterial pneumonia	rs72976986	19	4050424	A	G	-0.0157587	0.00230334	7.8001e-12	-0.0212841	0.0153196	0.164731	0.000101271	46.8085
WC	Bacterial pneumonia	rs73052033	3	185828465	C	T	-0.0210096	0.00230513	7.89951e-20	-0.0242299	0.0151546	0.109855	0.000179709	83.0701
WC	Bacterial pneumonia	rs73068448	7	26385763	T	C	-0.0153436	0.00241309	2e-10	0.00104391	0.0167266	0.950236	8.74729e-05	40.4303
WC	Bacterial pneumonia	rs73142879	20	51195932	T	C	-0.0241942	0.00228107	2.80027e-26	0.0157428	0.0152871	0.303098	0.000243357	112.498
WC	Bacterial pneumonia	rs7372674	3	196149165	A	C	0.0118947	0.00186339	1.7e-10	0.00240821	0.0121157	0.842445	8.81587e-05	40.7474
WC	Bacterial pneumonia	rs7377083	4	102708997	A	C	0.0143396	0.00181913	3.19963e-15	-0.012853	0.0111975	0.251031	0.000134429	62.1365
WC	Bacterial pneumonia	rs73985439	2	212299249	C	A	0.0124046	0.00193905	1.6e-10	0.00993378	0.0121221	0.412512	8.85427e-05	40.9249
WC	Bacterial pneumonia	rs74395133	3	61163455	C	T	-0.0162995	0.00263949	6.59994e-10	0.0244856	0.0167027	0.142657	8.25043e-05	38.1337
WC	Bacterial pneumonia	rs7498044	15	92573639	A	G	-0.0151498	0.00219298	4.90004e-12	0.0213718	0.0128371	0.0959445	0.000103253	47.7248
WC	Bacterial pneumonia	rs75035127	1	174973726	G	A	-0.0333436	0.0052036	1.5e-10	-0.0292744	0.0490619	0.550719	8.88347e-05	41.0598
WC	Bacterial pneumonia	rs7537581	1	2725475	A	C	0.0107362	0.00180248	2.59998e-09	-0.00728975	0.0112363	0.51649	7.67593e-05	35.4781
WC	Bacterial pneumonia	rs756717	16	72996162	A	G	-0.0107152	0.00184896	6.80002e-09	0.00762615	0.0113867	0.503024	7.26638e-05	33.585
WC	Bacterial pneumonia	rs76040172	21	46488959	A	G	-0.0294934	0.00399143	1.50003e-13	0.0328003	0.020345	0.106916	0.000118126	54.6
WC	Bacterial pneumonia	rs76286777	2	25195577	C	T	0.0234759	0.0021623	1.80011e-27	0.022912	0.0163078	0.16003	0.00025498	117.873
WC	Bacterial pneumonia	rs76895963	12	4384844	G	T	0.0484187	0.00693063	2.80027e-12	0.0306489	0.0335842	0.361454	0.000105594	48.8069
WC	Bacterial pneumonia	rs7708584	5	153543466	G	A	-0.0121976	0.00180534	1.39991e-11	0.0151629	0.0113686	0.182285	9.87624e-05	45.6489
WC	Bacterial pneumonia	rs77165542	2	430975	T	C	-0.0700663	0.00488088	9.8992e-47	-0.041503	0.0431697	0.336356	0.000445689	206.073
WC	Bacterial pneumonia	rs7752202	6	33389603	T	C	0.0177008	0.00253183	2.70023e-12	-0.0116448	0.0182027	0.522349	0.000105749	48.8784
WC	Bacterial pneumonia	rs7755574	6	153364643	T	G	0.010917	0.00198683	3.89996e-08	0.00169397	0.0118088	0.885934	6.53222e-05	30.1915
WC	Bacterial pneumonia	rs7845090	8	73449940	A	G	-0.0195133	0.00197942	6.29941e-23	-0.0116306	0.0126651	0.358454	0.000210232	97.1819
WC	Bacterial pneumonia	rs7925100	11	118941596	A	G	0.0140407	0.00182953	1.69981e-14	0.00828031	0.0122961	0.500685	0.000127423	58.8977
WC	Bacterial pneumonia	rs7933085	11	130796248	G	A	0.0108889	0.00179888	1.40001e-09	0.00722797	0.0111798	0.517941	7.92744e-05	36.6407
WC	Bacterial pneumonia	rs7966251	12	103731395	A	G	-0.0115986	0.00205522	1.7e-08	0.00690877	0.0124256	0.578204	6.89078e-05	31.8489
WC	Bacterial pneumonia	rs8013377	14	25934244	C	A	-0.0166104	0.002018	1.9002e-16	0.00245381	0.0120973	0.839261	0.000146574	67.7513
WC	Bacterial pneumonia	rs80243702	15	53163603	A	G	0.0151663	0.00245648	6.69993e-10	-0.0157265	0.0190405	0.408834	8.24709e-05	38.1182
WC	Bacterial pneumonia	rs8078135	17	21268583	T	C	-0.0101458	0.00179655	1.6e-08	-0.0191047	0.0111421	0.0864092	6.9003e-05	31.8929
WC	Bacterial pneumonia	rs8112818	19	18812785	G	A	-0.0159195	0.00183308	3.80014e-18	0.00506505	0.0111845	0.650646	0.000163166	75.4216
WC	Bacterial pneumonia	rs815163	1	190294726	C	T	-0.0131383	0.00179812	2.70023e-13	-0.010919	0.0111504	0.327459	0.000115503	53.3877
WC	Bacterial pneumonia	rs8192675	3	170724883	C	T	0.0159923	0.00196858	4.49987e-16	-0.0133815	0.0126022	0.288308	0.000142777	65.9957
WC	Bacterial pneumonia	rs852042	20	17091233	G	A	-0.0115951	0.00209164	2.99999e-08	-0.00677981	0.0131686	0.606661	6.64891e-05	30.7309
WC	Bacterial pneumonia	rs852983	5	142712064	A	G	-0.00983151	0.00179325	4.20001e-08	-0.00385694	0.0111405	0.729187	6.50331e-05	30.0579
WC	Bacterial pneumonia	rs862227	16	73602926	G	A	-0.0109798	0.00179141	8.79995e-10	0.00801682	0.0112347	0.475491	8.1277e-05	37.5663
WC	Bacterial pneumonia	rs862320	16	69651866	T	C	-0.0180264	0.0018218	4.40048e-23	-0.00959164	0.0112527	0.394002	0.000211801	97.9076
WC	Bacterial pneumonia	rs876605	5	77801359	G	A	-0.0111634	0.00203598	4.20001e-08	-0.0124743	0.0127542	0.328048	6.50461e-05	30.0639
WC	Bacterial pneumonia	rs879620	16	4015729	T	C	0.0194431	0.00184223	4.90004e-26	-0.0050409	0.0112975	0.655455	0.000240959	111.389
WC	Bacterial pneumonia	rs894736	12	54418166	G	A	0.0157371	0.00186806	3.59998e-17	-0.012611	0.0111599	0.258463	0.000153534	70.9688
WC	Bacterial pneumonia	rs9294260	6	83433228	A	G	0.0131781	0.00179925	2.39994e-13	0.0110766	0.0111712	0.321425	0.000116058	53.6442
WC	Bacterial pneumonia	rs9308964	2	35436262	T	C	-0.0099592	0.00180578	3.50002e-08	0.0047891	0.0114389	0.675461	6.58104e-05	30.4172
WC	Bacterial pneumonia	rs9316661	13	54354615	C	T	-0.0156101	0.00224739	3.80014e-12	-0.00393805	0.0140968	0.77997	0.000104379	48.2452
WC	Bacterial pneumonia	rs9370243	6	53789830	T	G	0.0195525	0.00325673	1.89998e-09	0.0243414	0.0184359	0.186726	7.7985e-05	36.0447
WC	Bacterial pneumonia	rs9378676	6	2064264	C	A	0.0130316	0.00211353	7.00003e-10	0.00247957	0.0121398	0.838157	8.22521e-05	38.0171
WC	Bacterial pneumonia	rs9478496	6	154333183	C	T	0.0145491	0.00242098	1.89998e-09	-0.00185311	0.0139347	0.894205	7.81376e-05	36.1152
WC	Bacterial pneumonia	rs9568867	13	54107352	A	G	0.022614	0.00268971	4.19952e-17	0.0204015	0.0160847	0.204663	0.000152926	70.6877
WC	Bacterial pneumonia	rs9584870	13	99245866	C	T	-0.0108139	0.00189234	1.09999e-08	-0.000829481	0.0118891	0.944378	7.06545e-05	32.6563
WC	Bacterial pneumonia	rs9654453	5	299621	C	T	0.0170405	0.00266903	1.7e-10	0.0132785	0.0194355	0.494476	8.81908e-05	40.7622
WC	Bacterial pneumonia	rs9673839	16	76895693	G	A	0.0109063	0.00179863	1.29999e-09	-0.00363786	0.0111764	0.744806	7.95501e-05	36.7681
WC	Bacterial pneumonia	rs9814758	3	123062657	G	T	-0.0111552	0.00187521	2.69998e-09	-0.00684395	0.0119404	0.566526	7.65642e-05	35.3879
WC	Bacterial pneumonia	rs9888533	13	107854612	T	C	0.0108325	0.00182556	2.99999e-09	-0.0100752	0.0113444	0.374479	7.61791e-05	35.2099
WC	Bacterial pneumonia	rs9902846	17	4040774	T	C	0.0133756	0.00192994	4.19952e-12	-0.0112011	0.0121131	0.355114	0.00010392	48.0329
WC	Bacterial pneumonia	rs9926784	16	19941968	C	T	-0.0132587	0.00230452	8.70001e-09	0.0226376	0.014762	0.125151	7.16166e-05	33.101
FG	COVID-19 infection	rs10305457	6	39034095	T	C	0.0235	0.0032	1.209e-14	0.00093025	0.0078765	0.90599	0.000323039	53.9307
FG	COVID-19 infection	rs1057394	2	27324036	A	G	-0.0124	0.0018	1.911e-12	0.0076663	0.0046751	0.10104	0.000265864	47.4568
FG	COVID-19 infection	rs10811660	9	22134068	A	G	-0.0223	0.0022	7.938e-25	-0.002506	0.0060647	0.67945	0.000518388	102.746
FG	COVID-19 infection	rs10838524	11	45870177	A	G	0.0238	0.0016	1.559e-40	-0.0059903	0.0045772	0.19063	0.0011018	221.266
FG	COVID-19 infection	rs10974438	9	4291928	A	C	-0.0198	0.0017	9.848e-31	0.0048899	0.0048576	0.31411	0.000681077	135.654
FG	COVID-19 infection	rs111884754	2	43775309	A	C	-0.0248	0.0035	7.814e-15	0.017528	0.011026	0.11191	0.000250198	50.2073
FG	COVID-19 infection	rs11619319	13	28487599	A	G	-0.0173	0.002	3.412e-20	0.0045104	0.005418	0.40513	0.000378488	74.8225
FG	COVID-19 infection	rs11708067	3	123065778	A	G	0.0281	0.002	1.626e-43	-0.0044509	0.0055286	0.42079	0.000989053	197.403
FG	COVID-19 infection	rs12055786	6	153431125	T	C	0.012	0.0017	1.166e-11	-0.0050245	0.0046015	0.27487	0.00025224	49.827
FG	COVID-19 infection	rs12541643	8	81076874	T	C	0.0118	0.0019	4.511e-09	0.0040937	0.0047014	0.38389	0.000232984	38.5706
FG	COVID-19 infection	rs12784552	10	113036354	A	G	0.0329	0.003	2.863e-31	0.0013423	0.0080036	0.86681	0.000599145	120.268
FG	COVID-19 infection	rs12888855	14	100830818	A	C	-0.0135	0.002	6.019e-12	0.0025429	0.0055412	0.6463	0.000230515	45.5625
FG	COVID-19 infection	rs157512	5	55809127	T	C	0.0134	0.0021	5.426e-10	0.0014554	0.0053924	0.78723	0.000228112	40.7166
FG	COVID-19 infection	rs1604038	3	170709193	T	C	-0.0198	0.0018	4.468e-28	-0.0011027	0.0050112	0.82584	0.000606586	121
FG	COVID-19 infection	rs16851397	3	141134818	A	G	0.0327	0.0042	1.26e-12	0.013263	0.011189	0.23585	0.000306643	60.6173
FG	COVID-19 infection	rs16913693	9	111680359	T	G	0.0394	0.0049	2.82e-16	0.023943	0.014901	0.10808	0.000328439	64.6547
FG	COVID-19 infection	rs17168486	7	14898282	T	C	0.028	0.0021	4.17e-36	0.0064002	0.0061467	0.29776	0.000891806	177.778
FG	COVID-19 infection	rs17265513	20	39832628	T	C	-0.0158	0.0021	5.102e-14	0.00018787	0.0058293	0.97429	0.000283807	56.6077
FG	COVID-19 infection	rs17270243	15	60862500	A	G	-0.0104	0.0021	3.616e-08	0.0050871	0.0054549	0.35104	0.000137421	24.5261
FG	COVID-19 infection	rs17437560	3	152180329	T	C	-0.0175	0.0032	3.331e-08	-0.0081417	0.0077107	0.29101	0.000180416	29.9072
FG	COVID-19 infection	rs174583	11	61609750	T	C	-0.0168	0.0017	3.371e-22	0.0062194	0.0047664	0.19195	0.000486617	97.6609
FG	COVID-19 infection	rs194518	7	89853149	A	G	0.0102	0.0018	8.757e-09	0.008763	0.0045669	0.05501	0.000192371	32.1111
FG	COVID-19 infection	rs2075423	1	214154719	T	G	-0.0161	0.0017	3.183e-21	-0.0025988	0.0049599	0.6003	0.000449495	89.692
FG	COVID-19 infection	rs2461385	2	169700463	T	C	0.0217	0.0024	2.73e-19	-0.0040814	0.0063358	0.51946	0.000457904	81.7517
FG	COVID-19 infection	rs2839671	10	26505822	A	G	-0.016	0.0022	8.379e-14	-0.0019331	0.0059986	0.74726	0.000267579	52.8926
FG	COVID-19 infection	rs2979422	7	44162355	T	C	-0.0243	0.0024	3.846e-26	-0.0086155	0.00639	0.17757	0.000539117	102.516
FG	COVID-19 infection	rs348330	1	229672955	A	G	-0.0122	0.002	3.036e-10	0.0013898	0.0050494	0.78314	0.000216077	37.21
FG	COVID-19 infection	rs35889227	14	90055468	T	G	-0.013	0.0019	3.365e-10	0.0064274	0.0048445	0.1846	0.000280425	46.8144
FG	COVID-19 infection	rs3778321	6	7250270	A	G	-0.0186	0.0021	3.157e-17	-0.010858	0.0060617	0.073265	0.000399135	78.449
FG	COVID-19 infection	rs3842753	11	2181060	T	G	0.0134	0.0022	2.841e-09	0.0071371	0.0052392	0.17312	0.000228311	37.0992
FG	COVID-19 infection	rs39713	22	30343186	T	C	-0.0169	0.0031	1.767e-08	-0.013522	0.0082499	0.1012	0.000151251	29.7201
FG	COVID-19 infection	rs4760278	12	57771153	A	C	-0.011	0.002	3.331e-08	0.0022064	0.0055616	0.69158	0.000152594	30.25
FG	COVID-19 infection	rs4862423	4	185726548	T	C	0.0123	0.0019	4.447e-10	-0.002958	0.0049001	0.54606	0.000251047	41.9086
FG	COVID-19 infection	rs557462	2	169777595	T	C	0.0663	0.0017	1e-300	-8.4255e-05	0.0047954	0.98598	0.00752464	1521
FG	COVID-19 infection	rs58925536	7	75654574	T	C	0.0306	0.0053	5.821e-09	-0.011604	0.013553	0.39187	0.000199879	33.3343
FG	COVID-19 infection	rs6113722	20	22557099	A	G	-0.0424	0.0044	7.66e-25	-0.003326	0.011073	0.76389	0.000475627	92.8595
FG	COVID-19 infection	rs6489811	12	121893626	A	G	-0.011	0.0018	3.267e-09	0.00149	0.0045862	0.74526	0.000217577	37.3457
FG	COVID-19 infection	rs6598541	15	99271135	A	G	0.0114	0.0017	4.124e-12	-0.0032415	0.0048102	0.50038	0.000227502	44.9689
FG	COVID-19 infection	rs6662924	1	100894419	A	C	0.0143	0.0023	3.341e-10	0.0020843	0.0060639	0.73106	0.000233498	38.656
FG	COVID-19 infection	rs6808574	3	187740523	T	C	-0.0127	0.0017	7.209e-14	-0.0059501	0.0047437	0.20973	0.000291723	55.8097
FG	COVID-19 infection	rs7012637	8	9173209	A	G	-0.018	0.0017	9.746e-25	0.0014396	0.0047286	0.76079	0.000566828	112.111
FG	COVID-19 infection	rs7095788	10	95384152	T	C	-0.0106	0.0018	1.976e-09	-0.0084096	0.0050086	0.093145	0.000194303	34.679
FG	COVID-19 infection	rs7163757	15	62391608	T	C	-0.0217	0.0016	2.641e-36	-0.0051833	0.004606	0.26044	0.000916025	183.941
FG	COVID-19 infection	rs7178572	15	77747190	A	G	-0.0121	0.0018	7.086e-10	-0.0042563	0.0050073	0.39532	0.000228612	45.1883
FG	COVID-19 infection	rs7256920	19	46203083	A	G	-0.0104	0.0018	2.752e-09	-0.0068653	0.0046937	0.14356	0.000171305	33.3827
FG	COVID-19 infection	rs7708285	5	76425867	A	G	-0.0133	0.0019	1.253e-09	-0.0051572	0.0050052	0.30283	0.000246096	49
FG	COVID-19 infection	rs78132593	1	150868102	A	C	-0.0147	0.0022	2.598e-10	0.0067356	0.0058423	0.24895	0.000267444	44.6467
FG	COVID-19 infection	rs7903146	10	114758349	T	C	0.0259	0.0019	1.995e-35	-0.0052799	0.0050474	0.29553	0.000932111	185.82
FG	COVID-19 infection	rs878521	7	44255643	A	G	0.0549	0.002	2.65e-174	-0.0011531	0.005401	0.83093	0.00374691	753.503
FG	COVID-19 infection	rs896854	8	95960511	T	C	0.0099	0.0016	5.612e-09	-0.0010639	0.0045286	0.81426	0.000195241	38.2852
FG	COVID-19 infection	rs9650069	8	118204020	T	C	-0.0286	0.0018	8.306e-58	0.0076587	0.0050299	0.12785	0.00129827	252.457
HDL-C	COVID-19 infection	rs10029272	4	154379305	T	C	0.00877158	0.00154986	1.52e-08	-0.0095605	0.0051583	0.063822	2.57516e-05	32.031
HDL-C	COVID-19 infection	rs10049088	3	156797648	T	C	0.0211283	0.00141853	3.58e-50	0.0087238	0.0048002	0.069159	0.000179538	221.846
HDL-C	COVID-19 infection	rs1007766	7	1034903	G	A	0.0117497	0.0013918	3.12e-17	-0.0020295	0.0045532	0.65578	5.81037e-05	71.2689
HDL-C	COVID-19 infection	rs10099536	8	72477332	T	C	-0.026065	0.00439973	3.14e-09	-0.021647	0.01524	0.15548	2.84412e-05	35.0965
HDL-C	COVID-19 infection	rs10144381	14	101173297	T	C	0.0103735	0.0014946	3.9e-12	0.004655	0.0055093	0.39814	3.96734e-05	48.1727
HDL-C	COVID-19 infection	rs10162642	15	58577163	A	G	-0.0492775	0.00171709	4.01e-181	0.0034477	0.0057916	0.55165	0.000661641	823.59
HDL-C	COVID-19 infection	rs10163728	18	19048220	T	C	-0.0113529	0.00194854	5.66e-09	-0.0079748	0.0064009	0.21281	2.72947e-05	33.9465
HDL-C	COVID-19 infection	rs10229792	7	116982907	A	G	-0.0118447	0.00145649	4.21e-16	-0.0013537	0.0048064	0.77822	5.38034e-05	66.1353
HDL-C	COVID-19 infection	rs10242866	7	17920613	T	C	-0.02315	0.00141783	6.26e-60	0.0043295	0.0046811	0.35503	0.00021512	266.596
HDL-C	COVID-19 infection	rs10273527	7	139036598	T	G	0.0118801	0.00164368	4.91e-13	-0.0030263	0.005407	0.57568	4.22535e-05	52.2403
HDL-C	COVID-19 infection	rs1037117	15	102068658	A	G	0.0107171	0.001612	2.96e-11	0.0050856	0.0052978	0.33708	3.63894e-05	44.2002
HDL-C	COVID-19 infection	rs10458643	10	81152268	A	G	-0.00848246	0.00140931	1.76e-09	0.0035823	0.0046754	0.44356	2.95392e-05	36.2269
HDL-C	COVID-19 infection	rs1047891	2	211540507	A	C	-0.0164194	0.00150676	1.19e-27	0.0022209	0.004979	0.65555	9.62366e-05	118.748
HDL-C	COVID-19 infection	rs10497442	2	176436826	C	T	0.00867667	0.0014872	5.4e-09	0.0045609	0.0048749	0.34948	2.73494e-05	34.0383
HDL-C	COVID-19 infection	rs10510998	3	70516421	G	A	0.00929017	0.00141168	4.68e-11	-0.0014095	0.004623	0.76045	3.50746e-05	43.3087
HDL-C	COVID-19 infection	rs1051613	4	951179	G	A	-0.0133651	0.00140571	1.95e-21	-0.0034436	0.0046219	0.45623	7.31569e-05	90.3968
HDL-C	COVID-19 infection	rs10733794	10	65355538	A	G	-0.009393	0.00147927	2.16e-10	0.0076093	0.0049821	0.12668	3.26547e-05	40.3194
HDL-C	COVID-19 infection	rs10739573	9	123489818	A	G	0.00935733	0.00162725	8.9e-09	-0.0011261	0.0053802	0.83421	2.6856e-05	33.067
HDL-C	COVID-19 infection	rs10749408	10	122967526	C	T	-0.0104895	0.00148842	1.82e-12	-0.0076759	0.0050316	0.12712	4.0336e-05	49.6659
HDL-C	COVID-19 infection	rs10786114	10	95309022	C	T	-0.0229704	0.00209605	6.02e-28	-0.0051515	0.0071196	0.46933	9.73229e-05	120.097
HDL-C	COVID-19 infection	rs10791660	11	103871039	A	C	-0.0128697	0.00180394	9.73e-13	-0.0032451	0.0059738	0.58697	4.09235e-05	50.8971
HDL-C	COVID-19 infection	rs10826337	10	61409469	A	G	-0.0117207	0.00141311	1.09e-16	0.0019255	0.0048293	0.6901	5.59585e-05	68.7947
HDL-C	COVID-19 infection	rs10838684	11	47283862	G	A	0.0419489	0.00150491	5.41e-171	-0.0039452	0.0051073	0.43984	0.000623951	776.998
HDL-C	COVID-19 infection	rs10853845	19	52288183	G	A	-0.0114831	0.00139939	2.29e-16	0.0026559	0.004772	0.57782	5.41046e-05	67.335
HDL-C	COVID-19 infection	rs10864727	1	230297939	A	G	-0.0512387	0.00140582	7.52e-291	-0.0031784	0.0046577	0.49498	0.001067	1328.42
HDL-C	COVID-19 infection	rs10899363	11	76928929	A	G	-0.00820034	0.00146823	2.33e-08	-0.0063541	0.0049769	0.2017	2.51357e-05	31.1943
HDL-C	COVID-19 infection	rs10911505	1	184049978	C	T	-0.00881276	0.00144326	1.02e-09	0.0017355	0.0048388	0.71985	3.02303e-05	37.2851
HDL-C	COVID-19 infection	rs10938398	4	45186139	A	G	-0.00978823	0.00139378	2.17e-12	0.0083973	0.0049218	0.087985	3.96275e-05	49.3196
HDL-C	COVID-19 infection	rs10947433	6	33689629	A	G	0.0214638	0.0029311	2.43e-13	-0.0053288	0.0093076	0.56697	4.33949e-05	53.6231
HDL-C	COVID-19 infection	rs11038703	11	45912410	G	A	0.0110357	0.0015734	2.32e-12	-0.0062321	0.0053144	0.24092	3.96116e-05	49.1951
HDL-C	COVID-19 infection	rs11045172	12	20470221	C	A	0.0265875	0.00173495	5.23e-53	-0.0061996	0.0057446	0.28049	0.000189379	234.845
HDL-C	COVID-19 infection	rs11045237	12	20579083	C	A	0.0126706	0.00167758	4.26e-14	-0.00036656	0.0057167	0.94887	4.59852e-05	57.0464
HDL-C	COVID-19 infection	rs11052705	12	33588388	T	C	0.00890816	0.00143624	5.56e-10	0.0041264	0.0048162	0.39157	3.10763e-05	38.47
HDL-C	COVID-19 infection	rs1107850	2	20371772	A	G	-0.0132386	0.00138071	8.96e-22	0.0019005	0.004553	0.67637	7.38678e-05	91.9346
HDL-C	COVID-19 infection	rs11153046	6	107441753	A	G	0.00982535	0.00152572	1.2e-10	0.00029969	0.0050342	0.95253	3.4829e-05	41.4712
HDL-C	COVID-19 infection	rs11158858	14	70844475	G	T	-0.0105913	0.00144017	1.92e-13	0.0025877	0.0047452	0.58552	4.36358e-05	54.0843
HDL-C	COVID-19 infection	rs11161570	1	85721911	T	C	0.0090078	0.00137593	5.88e-11	-0.0041005	0.0045454	0.36699	3.44439e-05	42.8593
HDL-C	COVID-19 infection	rs11170538	12	53796744	C	T	-0.0156092	0.00158256	6.01e-23	-0.0095031	0.0058543	0.10453	9.41522e-05	97.2839
HDL-C	COVID-19 infection	rs111917980	2	188276584	A	G	0.0102527	0.00148404	4.89e-12	-0.0049557	0.0048445	0.30634	3.835e-05	47.7293
HDL-C	COVID-19 infection	rs111933537	12	123248255	C	A	0.026116	0.0025913	6.89e-24	0.0092162	0.0090893	0.3106	8.45337e-05	101.573
HDL-C	COVID-19 infection	rs112259268	17	41874745	A	C	-0.19002	0.00427068	1e-300	-0.015493	0.013988	0.26803	0.00160171	1979.72
HDL-C	COVID-19 infection	rs112540547	16	68844713	G	A	-0.0309225	0.0030367	2.36e-24	-0.0092398	0.010523	0.37989	8.34929e-05	103.692
HDL-C	COVID-19 infection	rs11254464	10	17265447	C	T	0.0140662	0.00142002	3.93e-23	0.0040038	0.0046593	0.39017	8.14548e-05	98.1216
HDL-C	COVID-19 infection	rs113271699	11	116650571	A	C	0.0798163	0.00582721	1.06e-42	-0.010422	0.01989	0.60029	0.000151456	187.613
HDL-C	COVID-19 infection	rs1149453	8	64532168	T	G	-0.0121915	0.00177057	5.75e-12	-0.0022668	0.0058313	0.69748	3.84791e-05	47.412
HDL-C	COVID-19 infection	rs115912456	5	82815158	G	A	0.0287502	0.00342512	4.7e-17	-0.017719	0.011747	0.13147	5.66138e-05	70.458
HDL-C	COVID-19 infection	rs11603123	11	126305495	A	G	-0.0257432	0.00386799	2.82e-11	0.015756	0.012998	0.22542	3.58253e-05	44.295
HDL-C	COVID-19 infection	rs11603150	11	36373869	C	T	0.00872007	0.00147484	3.37e-09	-0.00081006	0.004875	0.86803	2.8326e-05	34.9583
HDL-C	COVID-19 infection	rs11624762	14	105312935	T	C	-0.0114749	0.00203348	1.67e-08	0.0027255	0.0066633	0.68251	2.57713e-05	31.8433
HDL-C	COVID-19 infection	rs11647243	16	30965308	A	G	-0.0127913	0.00220666	6.76e-09	0.0070238	0.0076741	0.36005	2.70291e-05	33.6015
HDL-C	COVID-19 infection	rs1168124	1	63139730	C	T	-0.0122399	0.00148193	1.46e-16	-0.0024177	0.0049329	0.62405	5.53638e-05	68.2182
HDL-C	COVID-19 infection	rs116843064	19	8429323	A	G	0.214779	0.00494778	1e-300	0.0094975	0.016276	0.55953	0.00152836	1884.36
HDL-C	COVID-19 infection	rs116886525	11	116671391	T	C	-0.068726	0.00799961	8.61e-18	-0.01929	0.029061	0.50684	5.99627e-05	73.8082
HDL-C	COVID-19 infection	rs11694828	2	228565656	A	G	0.0145721	0.00144206	5.25e-24	0.00041339	0.0048562	0.93216	8.36607e-05	102.112
HDL-C	COVID-19 infection	rs116995028	11	116999072	T	C	-0.0624973	0.00659682	2.7e-21	0.0018604	0.021135	0.92986	7.28309e-05	89.7539
HDL-C	COVID-19 infection	rs11706926	3	36978647	A	G	-0.0126115	0.00139048	1.19e-19	0.006014	0.0046866	0.19941	6.62392e-05	82.2629
HDL-C	COVID-19 infection	rs117250566	16	57224563	A	G	-0.0956265	0.00604368	2.17e-56	-0.0059243	0.020812	0.77591	0.000203358	250.353
HDL-C	COVID-19 infection	rs117398396	16	56102730	A	G	-0.0276614	0.00501493	3.47e-08	0.013552	0.015595	0.38483	2.45727e-05	30.4242
HDL-C	COVID-19 infection	rs11742162	5	112385510	C	T	-0.0101592	0.00147214	5.16e-12	0.0045103	0.0048616	0.35354	3.82657e-05	47.6234
HDL-C	COVID-19 infection	rs11759230	6	109640321	C	A	-0.0173729	0.00145291	5.95e-33	-0.0054773	0.004796	0.25343	0.000114871	142.977
HDL-C	COVID-19 infection	rs11762784	7	130424646	A	G	0.0299962	0.00140741	8.59e-101	0.0074739	0.0047127	0.11276	0.000370189	454.246
HDL-C	COVID-19 infection	rs117911817	15	58854753	A	G	-0.0443567	0.00529011	5.08e-17	-0.0038828	0.0168	0.81722	5.68698e-05	70.3055
HDL-C	COVID-19 infection	rs11905856	20	46356466	G	A	0.016531	0.00181535	8.53e-20	-0.007328	0.0060128	0.22294	6.79215e-05	82.9235
HDL-C	COVID-19 infection	rs11929253	3	150074251	A	G	-0.0126242	0.00181817	3.83e-12	-0.0028486	0.0060542	0.63798	3.87358e-05	48.2102
HDL-C	COVID-19 infection	rs12031785	1	219686440	C	T	0.0163018	0.00139476	1.47e-31	0.0011597	0.0045841	0.80028	0.000109753	136.607
HDL-C	COVID-19 infection	rs12103674	17	37804352	C	T	-0.0224947	0.00260165	5.32e-18	0.0065112	0.0084208	0.43939	6.01411e-05	74.7589
HDL-C	COVID-19 infection	rs12138866	1	224432260	G	A	-0.0252312	0.00363678	3.98e-12	0.010548	0.012581	0.40181	3.97922e-05	48.1329
HDL-C	COVID-19 infection	rs12143329	1	202197659	T	C	0.00957002	0.00141098	1.18e-11	-0.0012827	0.0047515	0.7872	3.7402e-05	46.0028
HDL-C	COVID-19 infection	rs12154436	7	150343784	A	G	-0.0139363	0.00175701	2.16e-15	0.0033112	0.0057871	0.56721	5.07743e-05	62.9139
HDL-C	COVID-19 infection	rs12234004	5	67707704	A	G	-0.0100516	0.00154219	7.14e-11	-0.0062136	0.0051379	0.22652	3.41327e-05	42.481
HDL-C	COVID-19 infection	rs12234017	5	118711834	G	A	0.0163739	0.00158234	4.28e-25	-0.0009843	0.0052883	0.85235	8.60374e-05	107.079
HDL-C	COVID-19 infection	rs12347784	9	107689289	G	T	-0.0174875	0.00234245	8.3e-14	-0.0015981	0.0076526	0.83458	4.47843e-05	55.7333
HDL-C	COVID-19 infection	rs12358424	10	33641149	G	T	-0.0256025	0.00244639	1.25e-25	-0.009344	0.0087291	0.28442	8.80558e-05	109.525
HDL-C	COVID-19 infection	rs1240811	6	16818805	T	C	0.011396	0.00148576	1.72e-14	-0.0035668	0.0051422	0.48791	4.73015e-05	58.8312
HDL-C	COVID-19 infection	rs12453576	17	3881293	T	C	-0.0132616	0.00182331	3.51e-13	0.00090312	0.0060077	0.88051	4.27026e-05	52.9018
HDL-C	COVID-19 infection	rs12453682	17	37770005	C	T	-0.0281792	0.00153106	1.2e-75	-0.0037952	0.0050712	0.45422	0.000276143	338.745
HDL-C	COVID-19 infection	rs12485478	3	12351223	G	A	-0.0536649	0.00421086	3.35e-37	0.0052678	0.013029	0.68598	0.000130976	162.42
HDL-C	COVID-19 infection	rs12506484	4	38402147	T	C	-0.0140421	0.00239328	4.43e-09	-0.0011264	0.0079207	0.88692	2.76799e-05	34.4252
HDL-C	COVID-19 infection	rs12549603	8	126632639	A	G	-0.019313	0.00153164	1.88e-36	0.0048906	0.0051821	0.3453	0.000128391	158.996
HDL-C	COVID-19 infection	rs12585801	13	81393264	A	G	0.0124621	0.00195403	1.8e-10	-2.0589e-05	0.0064918	0.99747	3.26811e-05	40.6743
HDL-C	COVID-19 infection	rs12597428	16	56905458	T	G	-0.0428967	0.00168178	1.66e-143	-0.0023745	0.0056031	0.67172	0.000530224	650.593
HDL-C	COVID-19 infection	rs12646702	4	146402927	A	G	0.00893635	0.00141928	3.05e-10	-0.0011558	0.0049304	0.81465	3.29663e-05	39.6446
HDL-C	COVID-19 infection	rs12721040	11	116691480	A	G	-0.0794639	0.00685616	4.62e-31	0.019531	0.024411	0.42367	0.000109384	134.331
HDL-C	COVID-19 infection	rs12721046	19	45421254	A	G	-0.0720343	0.00192044	1e-300	-0.010321	0.0065234	0.11362	0.0011317	1406.95
HDL-C	COVID-19 infection	rs12721078	11	116699395	A	C	0.0928966	0.00379968	5.22e-132	0.014213	0.012065	0.23877	0.000482186	597.731
HDL-C	COVID-19 infection	rs12765967	10	33958617	C	T	-0.0112703	0.001668	1.41e-11	-0.0086535	0.0055528	0.11914	3.67066e-05	45.654
HDL-C	COVID-19 infection	rs12896809	14	24792966	A	G	-0.00873961	0.00144621	1.51e-09	-0.0025566	0.0046961	0.58616	3.01655e-05	36.5192
HDL-C	COVID-19 infection	rs12905397	15	68034150	T	C	0.00767762	0.00139851	4.02e-08	-0.0083884	0.0045769	0.066837	2.44611e-05	30.1385
HDL-C	COVID-19 infection	rs12928099	16	15150505	A	C	0.0181148	0.00151748	7.55e-33	0.0065512	0.0051842	0.20635	0.000115112	142.502
HDL-C	COVID-19 infection	rs12931143	16	88006065	C	T	-0.0120075	0.00143819	6.88e-17	-0.0024918	0.0048729	0.6091	5.7785e-05	69.7064
HDL-C	COVID-19 infection	rs12940636	17	53400110	C	T	0.0115518	0.00145409	1.95e-15	5.4476e-05	0.0048319	0.991	5.07328e-05	63.1127
HDL-C	COVID-19 infection	rs12997031	2	50689260	A	G	-0.00809155	0.00140523	8.5e-09	-0.0054097	0.004802	0.25993	2.68909e-05	33.1565
HDL-C	COVID-19 infection	rs12998038	2	42602387	T	C	0.0100034	0.00160702	4.82e-10	-0.00017973	0.0054562	0.97372	3.11364e-05	38.7483
HDL-C	COVID-19 infection	rs13005431	2	178121112	C	T	-0.00813641	0.00143145	1.32e-08	0.0010114	0.00481	0.83346	2.59605e-05	32.3082
HDL-C	COVID-19 infection	rs13054885	22	44345771	A	G	-0.0123406	0.00182238	1.27e-11	-0.0066867	0.0061172	0.27435	3.68696e-05	45.8558
HDL-C	COVID-19 infection	rs13066793	3	87037543	G	A	0.0180945	0.00245326	1.63e-13	-5.7253e-05	0.0083143	0.99451	4.3963e-05	54.4009
HDL-C	COVID-19 infection	rs13076933	3	12327431	G	T	-0.0132144	0.00158927	9.19e-17	0.0016632	0.00531	0.75412	5.5554e-05	69.1352
HDL-C	COVID-19 infection	rs13159670	5	72971425	A	G	-0.0117331	0.00160988	3.14e-13	0.00041677	0.0055676	0.94033	4.28734e-05	53.1176
HDL-C	COVID-19 infection	rs1316739	12	93968256	A	G	-0.00932367	0.00162722	1.01e-08	0.0088463	0.0054011	0.10145	2.64651e-05	32.8308
HDL-C	COVID-19 infection	rs1317840	6	43806921	A	C	0.0104291	0.00140974	1.38e-13	0.0014353	0.0046527	0.75771	4.46551e-05	54.7288
HDL-C	COVID-19 infection	rs13178930	5	144490411	G	A	-0.00855679	0.00150263	1.24e-08	0.0013141	0.0050406	0.79433	2.60743e-05	32.4278
HDL-C	COVID-19 infection	rs1324693	10	101890617	G	A	0.0099902	0.00142305	2.21e-12	-0.0012938	0.0046869	0.78252	3.96253e-05	49.2842
HDL-C	COVID-19 infection	rs13379043	14	74250126	C	T	0.0187991	0.00155787	1.57e-33	0.0061262	0.0052109	0.23974	0.000117891	145.617
HDL-C	COVID-19 infection	rs13389219	2	165528876	T	C	0.0290173	0.00140455	8.02e-95	-0.0022018	0.004693	0.63895	0.000343585	426.815
HDL-C	COVID-19 infection	rs13425618	2	215350167	G	A	0.0096162	0.00162333	3.15e-09	0.0025213	0.0053583	0.63797	2.8214e-05	35.0908
HDL-C	COVID-19 infection	rs137967290	9	107666614	A	G	0.0802305	0.00542309	1.6e-49	-0.0029419	0.017461	0.8662	0.000176863	218.87
HDL-C	COVID-19 infection	rs138354839	5	180416174	A	C	-0.0623005	0.00810901	1.56e-14	0.062597	0.035562	0.078375	5.84137e-05	59.0265
HDL-C	COVID-19 infection	rs140664623	14	52321987	T	G	0.0276178	0.00464329	2.72e-09	0.021078	0.01652	0.20198	2.85511e-05	35.3775
HDL-C	COVID-19 infection	rs1412234	9	28410683	C	T	-0.0125588	0.00148344	2.54e-17	0.0055783	0.0050155	0.26605	5.76312e-05	71.6731
HDL-C	COVID-19 infection	rs141469619	11	116714293	G	A	-0.209314	0.0078753	1.2e-155	0.010115	0.030061	0.73651	0.000575342	706.419
HDL-C	COVID-19 infection	rs1425485	4	157681890	T	C	0.0185608	0.00164077	1.14e-29	-0.0075821	0.0054203	0.16187	0.000102812	127.967
HDL-C	COVID-19 infection	rs142958146	11	116660008	G	A	-0.132781	0.00826402	4.32e-58	0.029956	0.029532	0.3104	0.000209822	258.16
HDL-C	COVID-19 infection	rs1438588	5	153444950	A	G	0.0117196	0.00143526	3.2e-16	-0.00085462	0.004708	0.85595	5.38451e-05	66.6752
HDL-C	COVID-19 infection	rs144164168	20	44476037	T	C	-0.0468036	0.00496074	3.92e-21	-0.026432	0.01613	0.10128	7.18378e-05	89.0155
HDL-C	COVID-19 infection	rs145904381	1	151017991	C	T	0.0508605	0.00641839	2.3e-15	-0.0087472	0.025921	0.73577	5.09296e-05	62.7927
HDL-C	COVID-19 infection	rs146182298	14	52531408	T	C	-0.0222312	0.00359318	6.13e-10	0.01572	0.012036	0.19152	3.08928e-05	38.2796
HDL-C	COVID-19 infection	rs147050466	18	46680955	T	C	0.0429291	0.00498594	7.3e-18	-0.017435	0.017097	0.30782	6.00039e-05	74.1326
HDL-C	COVID-19 infection	rs147627829	6	34335088	A	G	-0.0465573	0.00385967	1.67e-33	0.011382	0.012734	0.3714	0.000117973	145.504
HDL-C	COVID-19 infection	rs148433005	1	31533632	T	C	-0.015308	0.00276253	3e-08	0.011748	0.0089833	0.19096	2.46719e-05	30.706
HDL-C	COVID-19 infection	rs1484917	2	146349854	A	G	-0.0083705	0.00141359	3.19e-09	0.0068716	0.0046366	0.13833	2.84574e-05	35.0635
HDL-C	COVID-19 infection	rs148827772	4	110766064	G	A	-0.0332212	0.00533966	4.92e-10	0.0073425	0.017742	0.67899	3.14218e-05	38.7082
HDL-C	COVID-19 infection	rs149074578	20	44625065	A	C	-0.0525463	0.00455268	8.12e-31	0.0016587	0.015439	0.91445	0.000107732	133.214
HDL-C	COVID-19 infection	rs150861794	13	109003805	T	C	-0.0348214	0.0052543	3.42e-11	0.0081982	0.017408	0.63768	3.55906e-05	43.92
HDL-C	COVID-19 infection	rs151235402	20	569164	T	C	-0.0676011	0.00553802	2.86e-34	0.015496	0.019812	0.43413	0.000120593	149.004
HDL-C	COVID-19 infection	rs1516725	3	185824004	T	C	-0.0300388	0.00204187	5.45e-49	-0.0035511	0.0069189	0.60778	0.000173986	216.426
HDL-C	COVID-19 infection	rs1534696	7	26397239	C	A	-0.0158296	0.00141952	7.05e-29	0.0062382	0.0047486	0.18895	0.000101847	124.353
HDL-C	COVID-19 infection	rs154255	5	55819966	C	T	0.0101966	0.00137997	1.48e-13	-0.00424	0.0045707	0.35359	4.38683e-05	54.5973
HDL-C	COVID-19 infection	rs1549316	18	40838253	C	T	0.00872266	0.00149639	5.57e-09	-0.00067971	0.004954	0.89087	2.73198e-05	33.9788
HDL-C	COVID-19 infection	rs1601935	15	58671765	G	T	0.100919	0.00148283	1e-300	-0.0031583	0.004945	0.52303	0.00376148	4631.94
HDL-C	COVID-19 infection	rs1609909	19	35477041	G	A	0.00989028	0.0014027	1.78e-12	-0.0012226	0.0047083	0.79512	4.02394e-05	49.715
HDL-C	COVID-19 infection	rs1650527	5	158022724	T	C	-0.0206524	0.00164361	3.28e-36	0.0023959	0.005407	0.65768	0.000126935	157.886
HDL-C	COVID-19 infection	rs1661052	11	2942593	G	A	-0.0260638	0.00245756	2.81e-26	-0.004818	0.0082338	0.55844	9.17082e-05	112.478
HDL-C	COVID-19 infection	rs1664781	5	53276301	G	A	0.0144373	0.00148264	2.08e-22	0.0023886	0.0049164	0.62707	7.61832e-05	94.8201
HDL-C	COVID-19 infection	rs1689797	1	182150978	A	C	-0.0260934	0.00147195	2.59e-70	0.00030246	0.0049676	0.95145	0.00025261	314.25
HDL-C	COVID-19 infection	rs17025216	1	110486839	T	C	0.0102467	0.00178969	1.03e-08	9.5395e-06	0.0060341	0.99874	2.63392e-05	32.7803
HDL-C	COVID-19 infection	rs17185876	15	63946203	A	G	-0.0123744	0.00172729	7.83e-13	-0.0027618	0.0056424	0.62451	4.1238e-05	51.3237
HDL-C	COVID-19 infection	rs17326656	2	48962291	T	G	-0.0162522	0.00164376	4.73e-23	0.0015008	0.0054694	0.78377	7.85423e-05	97.7569
HDL-C	COVID-19 infection	rs17432483	2	63023836	C	T	-0.0178632	0.00292584	1.03e-09	-0.0055631	0.0097774	0.56937	2.99699e-05	37.275
HDL-C	COVID-19 infection	rs174564	11	61588305	G	A	-0.0458541	0.00144647	1.52e-220	0.0070559	0.0047936	0.14104	0.000810159	1004.93
HDL-C	COVID-19 infection	rs17585887	6	139835498	T	C	-0.0210868	0.00139129	6.88e-52	0.0049797	0.0047232	0.29175	0.000184546	229.713
HDL-C	COVID-19 infection	rs1767141	1	23734350	A	C	-0.0226049	0.00239923	4.44e-21	0.0078898	0.0080416	0.32653	7.13292e-05	88.769
HDL-C	COVID-19 infection	rs17849502	1	183532580	T	G	-0.0178945	0.00324307	3.43e-08	0.0014448	0.010901	0.89457	2.46856e-05	30.4457
HDL-C	COVID-19 infection	rs17875416	10	115796337	G	A	0.0302703	0.0021178	2.41e-46	-0.0050054	0.007121	0.48212	0.000164316	204.298
HDL-C	COVID-19 infection	rs1800961	20	43042364	T	C	-0.133595	0.00381998	5.85e-268	-0.0034535	0.013157	0.79295	0.000988298	1223.09
HDL-C	COVID-19 infection	rs1802539	8	103876183	A	G	0.0130999	0.00176564	1.18e-13	-0.0063466	0.0058278	0.27614	4.42287e-05	55.0467
HDL-C	COVID-19 infection	rs182006	15	58653753	A	G	-0.0233589	0.00175346	1.73e-40	-0.0096461	0.0087239	0.26886	0.000194093	177.465
HDL-C	COVID-19 infection	rs1831757	9	86509330	C	T	0.00942722	0.00161559	5.37e-09	0.0042611	0.0063691	0.50347	2.80423e-05	34.049
HDL-C	COVID-19 infection	rs1884595	20	21900477	A	C	0.00894957	0.00142451	3.33e-10	0.0033101	0.0048014	0.49057	3.25058e-05	39.4706
HDL-C	COVID-19 infection	rs1949102	8	60654261	G	A	0.0106589	0.00156552	9.86e-12	-0.0053101	0.0052788	0.31444	3.72462e-05	46.3562
HDL-C	COVID-19 infection	rs1955512	14	33175822	G	A	-0.0102855	0.00143493	7.61e-13	0.0046768	0.0049019	0.34004	4.2094e-05	51.3794
HDL-C	COVID-19 infection	rs1970487	10	16097174	T	C	0.0100335	0.00182389	3.77e-08	-0.00054393	0.0065267	0.93358	2.84886e-05	30.2627
HDL-C	COVID-19 infection	rs1979680	8	19546696	G	T	-0.0188874	0.0015566	7e-34	0.0027493	0.0051838	0.59585	0.000118811	147.228
HDL-C	COVID-19 infection	rs2005617	9	33791164	T	C	0.00894117	0.00142734	3.75e-10	-0.0025253	0.0046904	0.5903	3.16183e-05	39.2404
HDL-C	COVID-19 infection	rs201440	7	101735599	C	T	0.00848358	0.00142216	2.44e-09	-0.00098164	0.0048159	0.83848	2.89478e-05	35.5845
HDL-C	COVID-19 infection	rs2023967	22	30907168	A	G	-0.0169226	0.00163822	5.16e-25	0.00031338	0.0056044	0.95541	8.579e-05	106.706
HDL-C	COVID-19 infection	rs2035837	11	29200527	C	T	0.0124786	0.00192793	9.64e-11	-0.00030804	0.0063216	0.96114	3.3661e-05	41.8937
HDL-C	COVID-19 infection	rs2047803	17	7237346	C	T	-0.00809164	0.00147837	4.42e-08	0.00014109	0.004838	0.97674	2.45014e-05	29.9576
HDL-C	COVID-19 infection	rs2070512	22	21949411	C	A	-0.036325	0.00170617	1.39e-100	0.00030719	0.0057057	0.95706	0.000365946	453.28
HDL-C	COVID-19 infection	rs2071659	4	2252624	G	A	0.0113763	0.00198913	1.07e-08	-0.012222	0.0067733	0.071155	2.64038e-05	32.7096
HDL-C	COVID-19 infection	rs2107745	7	73931457	G	A	-0.0104681	0.00175021	2.22e-09	0.0043193	0.0058835	0.46287	2.89109e-05	35.773
HDL-C	COVID-19 infection	rs2113260	16	11455993	T	C	0.011127	0.00151874	2.36e-13	0.0003006	0.0049988	0.95205	4.37675e-05	53.6771
HDL-C	COVID-19 infection	rs2120710	8	93210803	G	A	0.00935095	0.00147696	2.43e-10	0.00046153	0.0049689	0.926	3.25075e-05	40.0843
HDL-C	COVID-19 infection	rs2126606	12	89674799	C	T	-0.0104526	0.00147914	1.59e-12	-0.0070532	0.0049293	0.15247	4.08504e-05	49.9379
HDL-C	COVID-19 infection	rs2152961	10	8447798	C	A	0.00813113	0.00147897	3.84e-08	-0.0029731	0.0048839	0.5427	2.5373e-05	30.2262
HDL-C	COVID-19 infection	rs2167750	4	89730074	T	C	-0.0190136	0.00137788	2.58e-43	0.0055996	0.0045586	0.21931	0.000152979	190.417
HDL-C	COVID-19 infection	rs2218584	10	118408642	C	T	0.011805	0.00140199	3.76e-17	-0.0050516	0.0048547	0.29808	5.71271e-05	70.8993
HDL-C	COVID-19 infection	rs2240921	3	52830764	T	C	0.0262069	0.00215283	4.32e-34	0.0075908	0.007101	0.28508	0.000119074	148.188
HDL-C	COVID-19 infection	rs2243486	17	74084029	T	C	0.00772588	0.00141439	4.7e-08	-0.0068684	0.0045915	0.13468	2.46057e-05	29.8372
HDL-C	COVID-19 infection	rs2243616	12	121406370	G	T	0.0124677	0.00147148	2.39e-17	0.0086729	0.0049983	0.082714	5.93189e-05	71.79
HDL-C	COVID-19 infection	rs2254038	21	30745722	T	C	-0.0100811	0.00142559	1.53e-12	0.0060883	0.0047241	0.19747	4.05861e-05	50.0065
HDL-C	COVID-19 infection	rs2271577	4	119147975	G	A	0.0104938	0.00185955	1.67e-08	-0.0067635	0.0060921	0.26691	2.62087e-05	31.8456
HDL-C	COVID-19 infection	rs2290846	4	151199080	A	G	-0.0105927	0.00154171	6.39e-12	0.0017597	0.0051363	0.7319	3.793e-05	47.2072
[truncated: 8,734 more rows]

## Sheet: Table S5
Table S5. Forward MR analysis assessed by various MR methods
[truncated: 46 more rows]

[truncated: 3 more sheets: Table S6, Table S7, Table S8]
